# Supplementary material for: Differential expression of AtWAKL10 in response to nitric oxide suggests a putative role in biotic and abiotic stress responses
Source: PeerJ. 2019 Aug 16;7:e7383. doi: 10.7717/peerj.7383 (PMC6699482; doi:10.7717/peerj.7383)
Supplement: Supplemental Information 2 [file peerj-07-7383-s002.xls]

## Sheet: supplementary Table S1
Locus Name	Locus ID	Family Name	Description	Position	Strand	Sequence	Enrichment Score
14BPATERD1	TF_motif_seq_0133		14 bp region (from -599 to -566) necessary for expression oferd1 (early responsive to dehydration) in dehydrated Arabidopsis;	-1489	-	tagagatttTAGTG	0.71
ABREATCONSENSUS	TF_motif_seq_0459		ABA-responsive elements (ABREs) found in the promoter of ABAand/or stress-regulated genes; ABFs, a family of ABRE binding factors; ABF3 and ABF4 function in ABA signaling; Y=C/T;	-327	-	gcCACGTt	0.97
ABREATRD22	TF_motif_seq_0043		ABRE (ABA responsive element) in Arabidopsis (A.t.)dehydration-responsive gene rd22; R=A/G; Y=C/T;	-328	-	agcCACGTtt	0.93
ABRELATERD1	TF_motif_seq_0249		ABRE-like sequence (from -199 to -195) required foretiolation-induced expression of erd1 (early responsive to dehydration) in Arabidopsis;	-1395	+	AAGTG	0.8
ABRELATERD1	TF_motif_seq_0249		ABRE-like sequence (from -199 to -195) required foretiolation-induced expression of erd1 (early responsive to dehydration) in Arabidopsis;	-1367	+	AAGTG	0.8
ABRELATERD1	TF_motif_seq_0249		ABRE-like sequence (from -199 to -195) required foretiolation-induced expression of erd1 (early responsive to dehydration) in Arabidopsis;	-1289	+	ACATG	0.8
ABRELATERD1	TF_motif_seq_0249		ABRE-like sequence (from -199 to -195) required foretiolation-induced expression of erd1 (early responsive to dehydration) in Arabidopsis;	-1271	+	ACATG	0.8
ABRELATERD1	TF_motif_seq_0249		ABRE-like sequence (from -199 to -195) required foretiolation-induced expression of erd1 (early responsive to dehydration) in Arabidopsis;	-1235	-	CACCT	0.8
ABRELATERD1	TF_motif_seq_0249		ABRE-like sequence (from -199 to -195) required foretiolation-induced expression of erd1 (early responsive to dehydration) in Arabidopsis;	-1207	-	CACCT	0.8
ABRELATERD1	TF_motif_seq_0249		ABRE-like sequence (from -199 to -195) required foretiolation-induced expression of erd1 (early responsive to dehydration) in Arabidopsis;	-1201	-	CACCT	0.8
ABRELATERD1	TF_motif_seq_0249		ABRE-like sequence (from -199 to -195) required foretiolation-induced expression of erd1 (early responsive to dehydration) in Arabidopsis;	-1188	-	CACCT	0.8
ABRELATERD1	TF_motif_seq_0249		ABRE-like sequence (from -199 to -195) required foretiolation-induced expression of erd1 (early responsive to dehydration) in Arabidopsis;	-1155	-	CAAGT	0.8
ABRELATERD1	TF_motif_seq_0249		ABRE-like sequence (from -199 to -195) required foretiolation-induced expression of erd1 (early responsive to dehydration) in Arabidopsis;	-1154	+	AAGTG	0.8
ABRELATERD1	TF_motif_seq_0249		ABRE-like sequence (from -199 to -195) required foretiolation-induced expression of erd1 (early responsive to dehydration) in Arabidopsis;	-1096	+	AAGTG	0.8
ABRELATERD1	TF_motif_seq_0249		ABRE-like sequence (from -199 to -195) required foretiolation-induced expression of erd1 (early responsive to dehydration) in Arabidopsis;	-1006	+	ACATG	0.8
ABRELATERD1	TF_motif_seq_0249		ABRE-like sequence (from -199 to -195) required foretiolation-induced expression of erd1 (early responsive to dehydration) in Arabidopsis;	-889	+	AAGTG	0.8
ABRELATERD1	TF_motif_seq_0249		ABRE-like sequence (from -199 to -195) required foretiolation-induced expression of erd1 (early responsive to dehydration) in Arabidopsis;	-851	+	ACGAG	0.8
ABRELATERD1	TF_motif_seq_0249		ABRE-like sequence (from -199 to -195) required foretiolation-induced expression of erd1 (early responsive to dehydration) in Arabidopsis;	-615	-	CACAT	0.8
ABRELATERD1	TF_motif_seq_0249		ABRE-like sequence (from -199 to -195) required foretiolation-induced expression of erd1 (early responsive to dehydration) in Arabidopsis;	-582	+	AAGTG	0.8
ABRELATERD1	TF_motif_seq_0249		ABRE-like sequence (from -199 to -195) required foretiolation-induced expression of erd1 (early responsive to dehydration) in Arabidopsis;	-524	+	AAGTG	0.8
ABRELATERD1	TF_motif_seq_0249		ABRE-like sequence (from -199 to -195) required foretiolation-induced expression of erd1 (early responsive to dehydration) in Arabidopsis;	-476	-	CACTT	0.8
ABRELATERD1	TF_motif_seq_0249		ABRE-like sequence (from -199 to -195) required foretiolation-induced expression of erd1 (early responsive to dehydration) in Arabidopsis;	-450	+	GCGTG	0.8
ABRELATERD1	TF_motif_seq_0249		ABRE-like sequence (from -199 to -195) required foretiolation-induced expression of erd1 (early responsive to dehydration) in Arabidopsis;	-385	-	CACAT	0.8
ABRELATERD1	TF_motif_seq_0249		ABRE-like sequence (from -199 to -195) required foretiolation-induced expression of erd1 (early responsive to dehydration) in Arabidopsis;	-375	+	ACATG	0.8
ABRELATERD1	TF_motif_seq_0249		ABRE-like sequence (from -199 to -195) required foretiolation-induced expression of erd1 (early responsive to dehydration) in Arabidopsis;	-354	+	ACTTG	0.8
ABRELATERD1	TF_motif_seq_0249		ABRE-like sequence (from -199 to -195) required foretiolation-induced expression of erd1 (early responsive to dehydration) in Arabidopsis;	-325	-	CACGT	1
ABRELATERD1	TF_motif_seq_0249		ABRE-like sequence (from -199 to -195) required foretiolation-induced expression of erd1 (early responsive to dehydration) in Arabidopsis;	-324	+	ACGTT	0.8
ABRELATERD1	TF_motif_seq_0249		ABRE-like sequence (from -199 to -195) required foretiolation-induced expression of erd1 (early responsive to dehydration) in Arabidopsis;	-258	-	CACGT	1
ABRELATERD1	TF_motif_seq_0249		ABRE-like sequence (from -199 to -195) required foretiolation-induced expression of erd1 (early responsive to dehydration) in Arabidopsis;	-257	+	ACGTT	0.8
ABRELATERD1	TF_motif_seq_0249		ABRE-like sequence (from -199 to -195) required foretiolation-induced expression of erd1 (early responsive to dehydration) in Arabidopsis;	-234	-	CTCGT	0.8
ABRELATERD1	TF_motif_seq_0249		ABRE-like sequence (from -199 to -195) required foretiolation-induced expression of erd1 (early responsive to dehydration) in Arabidopsis;	-29	-	CCCGT	0.8
ABRERATCAL	TF_motif_seq_0374		ABRE-related sequence or "Repeated sequence motifs" identifiedin the upstream regions of 162 Ca(2+)-responsive upregulated genes; see also ABRE; M=C/A; Y=T/C; B=T/C/G;	-326	-	cCACGTt	1
ACGTABREMOTIFA2OSEM	TF_motif_seq_0353		Experimentally determined sequence requirement of ACGT-core ofmotif A in ABRE of the rice gene, OSEM; See S000281; DRE and ABRE are interdependent in the ABA-responsive expression of the rd29A in Arabidopsis; K=G/T;	-327	-	gcCACGT	1
ACGTABREMOTIFA2OSEM	TF_motif_seq_0353		Experimentally determined sequence requirement of ACGT-core ofmotif A in ABRE of the rice gene, OSEM; See S000281; DRE and ABRE are interdependent in the ABA-responsive expression of the rd29A in Arabidopsis; K=G/T;	-260	-	gtCACGT	0.96
ANAERO1CONSENSUS	TF_motif_seq_0343		One of 16 motifs found in silico in promoters of 13 anaerobicgenes involved in the fermentative pathway (anaerobic set 1)(Mohanty et al., 2005); Arbitrary named ANAERO1CONSENSUS by the PLACEdb curator; See also S000478, S000479, S000480, S000481;	-1455	-	gtTGTTT	0.86
ANAERO1CONSENSUS	TF_motif_seq_0343		One of 16 motifs found in silico in promoters of 13 anaerobicgenes involved in the fermentative pathway (anaerobic set 1)(Mohanty et al., 2005); Arbitrary named ANAERO1CONSENSUS by the PLACEdb curator; See also S000478, S000479, S000480, S000481;	-1416	-	ttTGTTT	1
ANAERO1CONSENSUS	TF_motif_seq_0343		One of 16 motifs found in silico in promoters of 13 anaerobicgenes involved in the fermentative pathway (anaerobic set 1)(Mohanty et al., 2005); Arbitrary named ANAERO1CONSENSUS by the PLACEdb curator; See also S000478, S000479, S000480, S000481;	-1139	+	AAACAaa	1
ANAERO1CONSENSUS	TF_motif_seq_0343		One of 16 motifs found in silico in promoters of 13 anaerobicgenes involved in the fermentative pathway (anaerobic set 1)(Mohanty et al., 2005); Arbitrary named ANAERO1CONSENSUS by the PLACEdb curator; See also S000478, S000479, S000480, S000481;	-870	-	taTGTTT	0.86
ANAERO1CONSENSUS	TF_motif_seq_0343		One of 16 motifs found in silico in promoters of 13 anaerobicgenes involved in the fermentative pathway (anaerobic set 1)(Mohanty et al., 2005); Arbitrary named ANAERO1CONSENSUS by the PLACEdb curator; See also S000478, S000479, S000480, S000481;	-834	+	AAACAta	0.86
ANAERO1CONSENSUS	TF_motif_seq_0343		One of 16 motifs found in silico in promoters of 13 anaerobicgenes involved in the fermentative pathway (anaerobic set 1)(Mohanty et al., 2005); Arbitrary named ANAERO1CONSENSUS by the PLACEdb curator; See also S000478, S000479, S000480, S000481;	-819	-	ctTGTTT	0.86
ANAERO1CONSENSUS	TF_motif_seq_0343		One of 16 motifs found in silico in promoters of 13 anaerobicgenes involved in the fermentative pathway (anaerobic set 1)(Mohanty et al., 2005); Arbitrary named ANAERO1CONSENSUS by the PLACEdb curator; See also S000478, S000479, S000480, S000481;	-498	+	AAACAat	0.86
ANAERO1CONSENSUS	TF_motif_seq_0343		One of 16 motifs found in silico in promoters of 13 anaerobicgenes involved in the fermentative pathway (anaerobic set 1)(Mohanty et al., 2005); Arbitrary named ANAERO1CONSENSUS by the PLACEdb curator; See also S000478, S000479, S000480, S000481;	-468	-	taTGTTT	0.86
ANAERO1CONSENSUS	TF_motif_seq_0343		One of 16 motifs found in silico in promoters of 13 anaerobicgenes involved in the fermentative pathway (anaerobic set 1)(Mohanty et al., 2005); Arbitrary named ANAERO1CONSENSUS by the PLACEdb curator; See also S000478, S000479, S000480, S000481;	-196	+	AAACAag	0.86
ANAERO1CONSENSUS	TF_motif_seq_0343		One of 16 motifs found in silico in promoters of 13 anaerobicgenes involved in the fermentative pathway (anaerobic set 1)(Mohanty et al., 2005); Arbitrary named ANAERO1CONSENSUS by the PLACEdb curator; See also S000478, S000479, S000480, S000481;	-144	+	AAACAaa	1
ANAERO1CONSENSUS	TF_motif_seq_0343		One of 16 motifs found in silico in promoters of 13 anaerobicgenes involved in the fermentative pathway (anaerobic set 1)(Mohanty et al., 2005); Arbitrary named ANAERO1CONSENSUS by the PLACEdb curator; See also S000478, S000479, S000480, S000481;	-65	+	AAACAca	0.86
ANAERO1CONSENSUS	TF_motif_seq_0343		One of 16 motifs found in silico in promoters of 13 anaerobicgenes involved in the fermentative pathway (anaerobic set 1)(Mohanty et al., 2005); Arbitrary named ANAERO1CONSENSUS by the PLACEdb curator; See also S000478, S000479, S000480, S000481;	8	+	AAACAga	0.86
ANAERO4CONSENSUS	TF_motif_seq_0490		One of 16 motifs found in silico in promoters of 13 anaerobicgenes involved in the fermentative pathway (anaerobic set 1)(Mohanty et al., 2005); Arbitrary named ANAERO4CONSENSUS by the PLACEdb curator; See also S000477, S000478, S000479, S000481; H=A/T/C;	-37	-	ttacAAAAC	0.88
ARR1AT	TF_motif_seq_0268		ARR1-binding element found in Arabidopsis; ARR1 is a responseregulator; N=G/A/C/T; AGATT is found in the promoter of rice non-symbiotic haemoglobin-2 (NSHB) gene (Ross et al., 2004);	-1486	+	AGATT	1
ARR1AT	TF_motif_seq_0268		ARR1-binding element found in Arabidopsis; ARR1 is a responseregulator; N=G/A/C/T; AGATT is found in the promoter of rice non-symbiotic haemoglobin-2 (NSHB) gene (Ross et al., 2004);	-1250	-	AATCA	1
ARR1AT	TF_motif_seq_0268		ARR1-binding element found in Arabidopsis; ARR1 is a responseregulator; N=G/A/C/T; AGATT is found in the promoter of rice non-symbiotic haemoglobin-2 (NSHB) gene (Ross et al., 2004);	-1238	-	AATCA	1
ARR1AT	TF_motif_seq_0268		ARR1-binding element found in Arabidopsis; ARR1 is a responseregulator; N=G/A/C/T; AGATT is found in the promoter of rice non-symbiotic haemoglobin-2 (NSHB) gene (Ross et al., 2004);	-1112	+	AGATT	1
ARR1AT	TF_motif_seq_0268		ARR1-binding element found in Arabidopsis; ARR1 is a responseregulator; N=G/A/C/T; AGATT is found in the promoter of rice non-symbiotic haemoglobin-2 (NSHB) gene (Ross et al., 2004);	-1058	-	AATCA	1
ARR1AT	TF_motif_seq_0268		ARR1-binding element found in Arabidopsis; ARR1 is a responseregulator; N=G/A/C/T; AGATT is found in the promoter of rice non-symbiotic haemoglobin-2 (NSHB) gene (Ross et al., 2004);	-902	+	TGATT	1
ARR1AT	TF_motif_seq_0268		ARR1-binding element found in Arabidopsis; ARR1 is a responseregulator; N=G/A/C/T; AGATT is found in the promoter of rice non-symbiotic haemoglobin-2 (NSHB) gene (Ross et al., 2004);	-825	-	AATCA	1
ARR1AT	TF_motif_seq_0268		ARR1-binding element found in Arabidopsis; ARR1 is a responseregulator; N=G/A/C/T; AGATT is found in the promoter of rice non-symbiotic haemoglobin-2 (NSHB) gene (Ross et al., 2004);	-481	+	AGATT	1
ARR1AT	TF_motif_seq_0268		ARR1-binding element found in Arabidopsis; ARR1 is a responseregulator; N=G/A/C/T; AGATT is found in the promoter of rice non-symbiotic haemoglobin-2 (NSHB) gene (Ross et al., 2004);	-429	-	AATCC	1
ARR1AT	TF_motif_seq_0268		ARR1-binding element found in Arabidopsis; ARR1 is a responseregulator; N=G/A/C/T; AGATT is found in the promoter of rice non-symbiotic haemoglobin-2 (NSHB) gene (Ross et al., 2004);	-317	-	AATCT	1
ARR1AT	TF_motif_seq_0268		ARR1-binding element found in Arabidopsis; ARR1 is a responseregulator; N=G/A/C/T; AGATT is found in the promoter of rice non-symbiotic haemoglobin-2 (NSHB) gene (Ross et al., 2004);	-306	+	GGATT	1
ARR1AT	TF_motif_seq_0268		ARR1-binding element found in Arabidopsis; ARR1 is a responseregulator; N=G/A/C/T; AGATT is found in the promoter of rice non-symbiotic haemoglobin-2 (NSHB) gene (Ross et al., 2004);	-87	+	TGATT	1
ARR1AT	TF_motif_seq_0268		ARR1-binding element found in Arabidopsis; ARR1 is a responseregulator; N=G/A/C/T; AGATT is found in the promoter of rice non-symbiotic haemoglobin-2 (NSHB) gene (Ross et al., 2004);	-58	+	AGATT	1
CARGCW8GAT	TF_motif_seq_0027		A variant of CArG motif (see S000404), with a longer A/T-richcore; Binding site for AGL15 (AGAMOUS-like 15); W=A/T;	18	+	CATTAatatg	1
CARGCW8GAT	TF_motif_seq_0027		A variant of CArG motif (see S000404), with a longer A/T-richcore; Binding site for AGL15 (AGAMOUS-like 15); W=A/T;	18	-	cattaATATG	1
CCA1ATLHCB1	TF_motif_seq_0403		CCA1 binding site; CCA1 protein (myb-related transcriptionfactor) interact with two imperfect repeats of AAMAATCT in Lhcb1*3 gene of Arabidopsis thaliana (A.t.); Related to regulation by phytochrome;	-1486	-	AGATTtta	0.86
CCA1ATLHCB1	TF_motif_seq_0403		CCA1 binding site; CCA1 protein (myb-related transcriptionfactor) interact with two imperfect repeats of AAMAATCT in Lhcb1*3 gene of Arabidopsis thaliana (A.t.); Related to regulation by phytochrome;	-58	-	AGATTttt	1
CDA1ATCAB2	TF_motif_seq_0415		CDA-1 (CAB2 DET1-associated factor 1) binding site in DtRE (darkresponse element) f of chlorophyll a/b-binding protein2 (CAB2) gene in Arabidopsis;	-257	-	acgTTTTG	0.88
CDA1ATCAB2	TF_motif_seq_0415		CDA-1 (CAB2 DET1-associated factor 1) binding site in DtRE (darkresponse element) f of chlorophyll a/b-binding protein2 (CAB2) gene in Arabidopsis;	-34	+	CAAAAccc	0.88
E2FANTRNR	TF_motif_seq_0455		E2Fa element found in the tobacco (N.t.) RNR (Ribonucleotidereductase) gene promoter and in the Arabidopsis thaliana (A.t.) CDC6 gene promoter; Binding site of tobacco and Arabidopsis E2F; Involved in upregulation of the promoter at G1/S transition; See S000367;	-53	+	TTTCCttc	0.75
GADOWNAT	TF_motif_seq_0354		Sequence present in 24 genes in the GA-down regulated d1 cluster(106 genes) found in Arabidopsis seed germination; This motif is similar to ABRE (Busk and Pages 1998);	-327	-	gcCACGT	0.86
GADOWNAT	TF_motif_seq_0354		Sequence present in 24 genes in the GA-down regulated d1 cluster(106 genes) found in Arabidopsis seed germination; This motif is similar to ABRE (Busk and Pages 1998);	-260	-	gtCACGT	0.86
GAREAT	TF_motif_seq_0377		GARE (GA-responsive element); Occurrence of GARE in GA-inducible,GA-responsible, and GA-nonresponsive genes found in Arabidopsis seed germination was 20, 18, and 12%, respectively; see S000181;	-388	+	TAACAca	0.84
GT1CONSENSUS	TF_motif_seq_0321		Consensus GT-1 binding site in many light-regulated genes, e.g.,RBCS from many species, PHYA from oat and rice, spinach RCA and PETA, and bean CHS15; R=A/G; W=A/T; For a compilation of related GT elements and factors, see Villain et al. (1996); GT-1 can stabilize the TFIIA-TBP-DNA (TATA box) complex; The activation mechanism of GT-1 may be achieved through direct interaction between TFIIA and GT-…	-1352	+	GATAAt	1
GT1CONSENSUS	TF_motif_seq_0321		Consensus GT-1 binding site in many light-regulated genes, e.g.,RBCS from many species, PHYA from oat and rice, spinach RCA and PETA, and bean CHS15; R=A/G; W=A/T; For a compilation of related GT elements and factors, see Villain et al. (1996); GT-1 can stabilize the TFIIA-TBP-DNA (TATA box) complex; The activation mechanism of GT-1 may be achieved through direct interaction between TFIIA and GT-…	-1309	+	GAAAAt	1
GT1CONSENSUS	TF_motif_seq_0321		Consensus GT-1 binding site in many light-regulated genes, e.g.,RBCS from many species, PHYA from oat and rice, spinach RCA and PETA, and bean CHS15; R=A/G; W=A/T; For a compilation of related GT elements and factors, see Villain et al. (1996); GT-1 can stabilize the TFIIA-TBP-DNA (TATA box) complex; The activation mechanism of GT-1 may be achieved through direct interaction between TFIIA and GT-…	-1257	+	GATAAt	1
GT1CONSENSUS	TF_motif_seq_0321		Consensus GT-1 binding site in many light-regulated genes, e.g.,RBCS from many species, PHYA from oat and rice, spinach RCA and PETA, and bean CHS15; R=A/G; W=A/T; For a compilation of related GT elements and factors, see Villain et al. (1996); GT-1 can stabilize the TFIIA-TBP-DNA (TATA box) complex; The activation mechanism of GT-1 may be achieved through direct interaction between TFIIA and GT-…	-1172	+	GATAAa	1
GT1CONSENSUS	TF_motif_seq_0321		Consensus GT-1 binding site in many light-regulated genes, e.g.,RBCS from many species, PHYA from oat and rice, spinach RCA and PETA, and bean CHS15; R=A/G; W=A/T; For a compilation of related GT elements and factors, see Villain et al. (1996); GT-1 can stabilize the TFIIA-TBP-DNA (TATA box) complex; The activation mechanism of GT-1 may be achieved through direct interaction between TFIIA and GT-…	-1150	+	GATAAt	1
GT1CONSENSUS	TF_motif_seq_0321		Consensus GT-1 binding site in many light-regulated genes, e.g.,RBCS from many species, PHYA from oat and rice, spinach RCA and PETA, and bean CHS15; R=A/G; W=A/T; For a compilation of related GT elements and factors, see Villain et al. (1996); GT-1 can stabilize the TFIIA-TBP-DNA (TATA box) complex; The activation mechanism of GT-1 may be achieved through direct interaction between TFIIA and GT-…	-937	+	GATAAa	1
GT1CONSENSUS	TF_motif_seq_0321		Consensus GT-1 binding site in many light-regulated genes, e.g.,RBCS from many species, PHYA from oat and rice, spinach RCA and PETA, and bean CHS15; R=A/G; W=A/T; For a compilation of related GT elements and factors, see Villain et al. (1996); GT-1 can stabilize the TFIIA-TBP-DNA (TATA box) complex; The activation mechanism of GT-1 may be achieved through direct interaction between TFIIA and GT-…	-750	+	GAAAAa	1
GT1CONSENSUS	TF_motif_seq_0321		Consensus GT-1 binding site in many light-regulated genes, e.g.,RBCS from many species, PHYA from oat and rice, spinach RCA and PETA, and bean CHS15; R=A/G; W=A/T; For a compilation of related GT elements and factors, see Villain et al. (1996); GT-1 can stabilize the TFIIA-TBP-DNA (TATA box) complex; The activation mechanism of GT-1 may be achieved through direct interaction between TFIIA and GT-…	-677	-	tTTTTC	1
GT1CONSENSUS	TF_motif_seq_0321		Consensus GT-1 binding site in many light-regulated genes, e.g.,RBCS from many species, PHYA from oat and rice, spinach RCA and PETA, and bean CHS15; R=A/G; W=A/T; For a compilation of related GT elements and factors, see Villain et al. (1996); GT-1 can stabilize the TFIIA-TBP-DNA (TATA box) complex; The activation mechanism of GT-1 may be achieved through direct interaction between TFIIA and GT-…	-658	+	GGTAAa	1
GT1CONSENSUS	TF_motif_seq_0321		Consensus GT-1 binding site in many light-regulated genes, e.g.,RBCS from many species, PHYA from oat and rice, spinach RCA and PETA, and bean CHS15; R=A/G; W=A/T; For a compilation of related GT elements and factors, see Villain et al. (1996); GT-1 can stabilize the TFIIA-TBP-DNA (TATA box) complex; The activation mechanism of GT-1 may be achieved through direct interaction between TFIIA and GT-…	-432	+	GAAAAt	1
GT1CONSENSUS	TF_motif_seq_0321		Consensus GT-1 binding site in many light-regulated genes, e.g.,RBCS from many species, PHYA from oat and rice, spinach RCA and PETA, and bean CHS15; R=A/G; W=A/T; For a compilation of related GT elements and factors, see Villain et al. (1996); GT-1 can stabilize the TFIIA-TBP-DNA (TATA box) complex; The activation mechanism of GT-1 may be achieved through direct interaction between TFIIA and GT-…	-287	+	GGAAAt	1
GT1CONSENSUS	TF_motif_seq_0321		Consensus GT-1 binding site in many light-regulated genes, e.g.,RBCS from many species, PHYA from oat and rice, spinach RCA and PETA, and bean CHS15; R=A/G; W=A/T; For a compilation of related GT elements and factors, see Villain et al. (1996); GT-1 can stabilize the TFIIA-TBP-DNA (TATA box) complex; The activation mechanism of GT-1 may be achieved through direct interaction between TFIIA and GT-…	-246	-	tTTTTC	1
GT1CONSENSUS	TF_motif_seq_0321		Consensus GT-1 binding site in many light-regulated genes, e.g.,RBCS from many species, PHYA from oat and rice, spinach RCA and PETA, and bean CHS15; R=A/G; W=A/T; For a compilation of related GT elements and factors, see Villain et al. (1996); GT-1 can stabilize the TFIIA-TBP-DNA (TATA box) complex; The activation mechanism of GT-1 may be achieved through direct interaction between TFIIA and GT-…	-239	-	tTTTTC	1
GT1CONSENSUS	TF_motif_seq_0321		Consensus GT-1 binding site in many light-regulated genes, e.g.,RBCS from many species, PHYA from oat and rice, spinach RCA and PETA, and bean CHS15; R=A/G; W=A/T; For a compilation of related GT elements and factors, see Villain et al. (1996); GT-1 can stabilize the TFIIA-TBP-DNA (TATA box) complex; The activation mechanism of GT-1 may be achieved through direct interaction between TFIIA and GT-…	-123	+	GAAAAt	1
GT1CONSENSUS	TF_motif_seq_0321		Consensus GT-1 binding site in many light-regulated genes, e.g.,RBCS from many species, PHYA from oat and rice, spinach RCA and PETA, and bean CHS15; R=A/G; W=A/T; For a compilation of related GT elements and factors, see Villain et al. (1996); GT-1 can stabilize the TFIIA-TBP-DNA (TATA box) complex; The activation mechanism of GT-1 may be achieved through direct interaction between TFIIA and GT-…	-55	-	tTTTTC	1
GT1CONSENSUS	TF_motif_seq_0321		Consensus GT-1 binding site in many light-regulated genes, e.g.,RBCS from many species, PHYA from oat and rice, spinach RCA and PETA, and bean CHS15; R=A/G; W=A/T; For a compilation of related GT elements and factors, see Villain et al. (1996); GT-1 can stabilize the TFIIA-TBP-DNA (TATA box) complex; The activation mechanism of GT-1 may be achieved through direct interaction between TFIIA and GT-…	-54	-	tTTTCC	1
HDZIP2ATATHB2	TF_motif_seq_0495		Binding site of the Arabidopsis (A.T.) homeobox gene (ATHB-2)found in its own promoter; Located between -72 and -80; Similar to the HD-ZIP-2 binding consensus sequence; ATHB-2 is regulated by light signals which function as a negative autoregulator of its own gene; M=C/A;	-1059	+	TAATCatta	1
HDZIPIIIAT	TF_motif_seq_0076		Ath b-9 HD-Zip (HD-Zip-9), a member of a small family of HD-Zipproteins (HD-ZIP III), in Arabidopsis recognize this sequence; See also S000371; S=G/C;	-1060	-	ataatcATTAC	0.9
L1BOXATPDF1	TF_motif_seq_0445		L1 box found in promoter of Arabidopsis thaliana (A.t.)PROTODERMAL FACTOR1 (PDF1) gene; Located between -134 and -127; Involved in L1 layer-specific expression; L1-specific homeodomain protein ATML can bind to the "L1 box"; Y=C/T; A cotton fiber gene, RD22-like 1 (RDL1), contains a homeodomain binding L1 box and a MYB binding motif (Wang et al., 2004); HDZip IV; See also S000371;	-1048	-	ttcATTTA	0.97
L1BOXATPDF1	TF_motif_seq_0445		L1 box found in promoter of Arabidopsis thaliana (A.t.)PROTODERMAL FACTOR1 (PDF1) gene; Located between -134 and -127; Involved in L1 layer-specific expression; L1-specific homeodomain protein ATML can bind to the "L1 box"; Y=C/T; A cotton fiber gene, RD22-like 1 (RDL1), contains a homeodomain binding L1 box and a MYB binding motif (Wang et al., 2004); HDZip IV; See also S000371;	-226	+	TAAATgga	0.97
LS7ATPR1	TF_motif_seq_0009		LS7; A positive salicylic acid-inducible element found in theArabidopsis (A.t.) PR-1 gene promoter; Binding site of TGA1; NPR1 increased the binding of TGA2 to the element; NPR1 is essential in activating systemic, inducible plant defense responses; See S000323; TGA6 expressed in roots in young seedlings; TGA2.1 is a direct transcriptional activator; TGA2.2 stabilizes TGA2.1 binding; NOTE: The mo…	-1477	-	tgaatGACCT	0.7
LS7ATPR1	TF_motif_seq_0009		LS7; A positive salicylic acid-inducible element found in theArabidopsis (A.t.) PR-1 gene promoter; Binding site of TGA1; NPR1 increased the binding of TGA2 to the element; NPR1 is essential in activating systemic, inducible plant defense responses; See S000323; TGA6 expressed in roots in young seedlings; TGA2.1 is a direct transcriptional activator; TGA2.2 stabilizes TGA2.1 binding; NOTE: The mo…	-1431	+	AAGTCaaaaa	0.7
LS7ATPR1	TF_motif_seq_0009		LS7; A positive salicylic acid-inducible element found in theArabidopsis (A.t.) PR-1 gene promoter; Binding site of TGA1; NPR1 increased the binding of TGA2 to the element; NPR1 is essential in activating systemic, inducible plant defense responses; See S000323; TGA6 expressed in roots in young seedlings; TGA2.1 is a direct transcriptional activator; TGA2.2 stabilizes TGA2.1 binding; NOTE: The mo…	-1401	-	tctaaGAAGT	0.8
LS7ATPR1	TF_motif_seq_0009		LS7; A positive salicylic acid-inducible element found in theArabidopsis (A.t.) PR-1 gene promoter; Binding site of TGA1; NPR1 increased the binding of TGA2 to the element; NPR1 is essential in activating systemic, inducible plant defense responses; See S000323; TGA6 expressed in roots in young seedlings; TGA2.1 is a direct transcriptional activator; TGA2.2 stabilizes TGA2.1 binding; NOTE: The mo…	-1344	-	acaatGATGT	0.7
LS7ATPR1	TF_motif_seq_0009		LS7; A positive salicylic acid-inducible element found in theArabidopsis (A.t.) PR-1 gene promoter; Binding site of TGA1; NPR1 increased the binding of TGA2 to the element; NPR1 is essential in activating systemic, inducible plant defense responses; See S000323; TGA6 expressed in roots in young seedlings; TGA2.1 is a direct transcriptional activator; TGA2.2 stabilizes TGA2.1 binding; NOTE: The mo…	-1187	+	ACCTCatatt	0.7
LS7ATPR1	TF_motif_seq_0009		LS7; A positive salicylic acid-inducible element found in theArabidopsis (A.t.) PR-1 gene promoter; Binding site of TGA1; NPR1 increased the binding of TGA2 to the element; NPR1 is essential in activating systemic, inducible plant defense responses; See S000323; TGA6 expressed in roots in young seedlings; TGA2.1 is a direct transcriptional activator; TGA2.2 stabilizes TGA2.1 binding; NOTE: The mo…	-648	-	tatttGACAT	0.7
MYB1AT	TF_motif_seq_0341		MYB recognition site found in the promoters of thedehydration-responsive gene rd22 and many other genes in Arabidopsis; W=A/T;	-1246	+	aAACCA	1
MYB1AT	TF_motif_seq_0341		MYB recognition site found in the promoters of thedehydration-responsive gene rd22 and many other genes in Arabidopsis; W=A/T;	-1168	+	aAACCA	1
MYB1AT	TF_motif_seq_0341		MYB recognition site found in the promoters of thedehydration-responsive gene rd22 and many other genes in Arabidopsis; W=A/T;	-1024	-	TGGTTa	1
MYB1AT	TF_motif_seq_0341		MYB recognition site found in the promoters of thedehydration-responsive gene rd22 and many other genes in Arabidopsis; W=A/T;	-266	+	aAACCA	1
MYB1LEPR	TF_motif_seq_0373		Tomato Pti4(ERF) regulates defence-related gene expression viaGCC box and non-GCC box cis elements (Myb1(GTTAGTT), G box (CACGTG));	-1084	+	GTTAGtg	0.86
MYB1LEPR	TF_motif_seq_0373		Tomato Pti4(ERF) regulates defence-related gene expression viaGCC box and non-GCC box cis elements (Myb1(GTTAGTT), G box (CACGTG));	-885	+	GTTAGtg	0.86
MYB2CONSENSUSAT	TF_motif_seq_0342		MYB recognition site found in the promoters of thedehydration-responsive gene rd22 and many other genes in Arabidopsis; Y=C/T; K=G/T; See S000177 (MYB2), S000175 (MYBATRD22);	89	-	CCGTTg	1
MYBCOREATCYCB1	TF_motif_seq_0248		Myb core in the 18 bp sequence which is able to activatereporter gene without leading to M-phase-specific expression, found in the promoter of Arabidopsis thaliana cyclin B1:1 gene; the 18 bp sequence share homology with a sequence found in the N. sylvestris cyclin B1 promoter (Trehin et al., 1999; see S000283):	-1470	-	CCTTT	0.8
MYBCOREATCYCB1	TF_motif_seq_0248		Myb core in the 18 bp sequence which is able to activatereporter gene without leading to M-phase-specific expression, found in the promoter of Arabidopsis thaliana cyclin B1:1 gene; the 18 bp sequence share homology with a sequence found in the N. sylvestris cyclin B1 promoter (Trehin et al., 1999; see S000283):	-1457	-	CTGTT	0.8
MYBCOREATCYCB1	TF_motif_seq_0248		Myb core in the 18 bp sequence which is able to activatereporter gene without leading to M-phase-specific expression, found in the promoter of Arabidopsis thaliana cyclin B1:1 gene; the 18 bp sequence share homology with a sequence found in the N. sylvestris cyclin B1 promoter (Trehin et al., 1999; see S000283):	-1387	+	TACGG	0.8
MYBCOREATCYCB1	TF_motif_seq_0248		Myb core in the 18 bp sequence which is able to activatereporter gene without leading to M-phase-specific expression, found in the promoter of Arabidopsis thaliana cyclin B1:1 gene; the 18 bp sequence share homology with a sequence found in the N. sylvestris cyclin B1 promoter (Trehin et al., 1999; see S000283):	-1355	+	AACGA	0.8
MYBCOREATCYCB1	TF_motif_seq_0248		Myb core in the 18 bp sequence which is able to activatereporter gene without leading to M-phase-specific expression, found in the promoter of Arabidopsis thaliana cyclin B1:1 gene; the 18 bp sequence share homology with a sequence found in the N. sylvestris cyclin B1 promoter (Trehin et al., 1999; see S000283):	-1224	-	CCGTA	0.8
MYBCOREATCYCB1	TF_motif_seq_0248		Myb core in the 18 bp sequence which is able to activatereporter gene without leading to M-phase-specific expression, found in the promoter of Arabidopsis thaliana cyclin B1:1 gene; the 18 bp sequence share homology with a sequence found in the N. sylvestris cyclin B1 promoter (Trehin et al., 1999; see S000283):	-1165	-	CCATT	0.8
MYBCOREATCYCB1	TF_motif_seq_0248		Myb core in the 18 bp sequence which is able to activatereporter gene without leading to M-phase-specific expression, found in the promoter of Arabidopsis thaliana cyclin B1:1 gene; the 18 bp sequence share homology with a sequence found in the N. sylvestris cyclin B1 promoter (Trehin et al., 1999; see S000283):	-1041	+	AATGG	0.8
MYBCOREATCYCB1	TF_motif_seq_0248		Myb core in the 18 bp sequence which is able to activatereporter gene without leading to M-phase-specific expression, found in the promoter of Arabidopsis thaliana cyclin B1:1 gene; the 18 bp sequence share homology with a sequence found in the N. sylvestris cyclin B1 promoter (Trehin et al., 1999; see S000283):	-1030	-	CCATT	0.8
MYBCOREATCYCB1	TF_motif_seq_0248		Myb core in the 18 bp sequence which is able to activatereporter gene without leading to M-phase-specific expression, found in the promoter of Arabidopsis thaliana cyclin B1:1 gene; the 18 bp sequence share homology with a sequence found in the N. sylvestris cyclin B1 promoter (Trehin et al., 1999; see S000283):	-991	-	CCATT	0.8
MYBCOREATCYCB1	TF_motif_seq_0248		Myb core in the 18 bp sequence which is able to activatereporter gene without leading to M-phase-specific expression, found in the promoter of Arabidopsis thaliana cyclin B1:1 gene; the 18 bp sequence share homology with a sequence found in the N. sylvestris cyclin B1 promoter (Trehin et al., 1999; see S000283):	-661	+	AAAGG	0.8
MYBCOREATCYCB1	TF_motif_seq_0248		Myb core in the 18 bp sequence which is able to activatereporter gene without leading to M-phase-specific expression, found in the promoter of Arabidopsis thaliana cyclin B1:1 gene; the 18 bp sequence share homology with a sequence found in the N. sylvestris cyclin B1 promoter (Trehin et al., 1999; see S000283):	-653	+	AATGG	0.8
MYBCOREATCYCB1	TF_motif_seq_0248		Myb core in the 18 bp sequence which is able to activatereporter gene without leading to M-phase-specific expression, found in the promoter of Arabidopsis thaliana cyclin B1:1 gene; the 18 bp sequence share homology with a sequence found in the N. sylvestris cyclin B1 promoter (Trehin et al., 1999; see S000283):	-458	-	GCGTT	0.8
MYBCOREATCYCB1	TF_motif_seq_0248		Myb core in the 18 bp sequence which is able to activatereporter gene without leading to M-phase-specific expression, found in the promoter of Arabidopsis thaliana cyclin B1:1 gene; the 18 bp sequence share homology with a sequence found in the N. sylvestris cyclin B1 promoter (Trehin et al., 1999; see S000283):	-420	+	AACGC	0.8
MYBCOREATCYCB1	TF_motif_seq_0248		Myb core in the 18 bp sequence which is able to activatereporter gene without leading to M-phase-specific expression, found in the promoter of Arabidopsis thaliana cyclin B1:1 gene; the 18 bp sequence share homology with a sequence found in the N. sylvestris cyclin B1 promoter (Trehin et al., 1999; see S000283):	-324	-	ACGTT	0.8
MYBCOREATCYCB1	TF_motif_seq_0248		Myb core in the 18 bp sequence which is able to activatereporter gene without leading to M-phase-specific expression, found in the promoter of Arabidopsis thaliana cyclin B1:1 gene; the 18 bp sequence share homology with a sequence found in the N. sylvestris cyclin B1 promoter (Trehin et al., 1999; see S000283):	-257	-	ACGTT	0.8
MYBCOREATCYCB1	TF_motif_seq_0248		Myb core in the 18 bp sequence which is able to activatereporter gene without leading to M-phase-specific expression, found in the promoter of Arabidopsis thaliana cyclin B1:1 gene; the 18 bp sequence share homology with a sequence found in the N. sylvestris cyclin B1 promoter (Trehin et al., 1999; see S000283):	-224	+	AATGG	0.8
MYBCOREATCYCB1	TF_motif_seq_0248		Myb core in the 18 bp sequence which is able to activatereporter gene without leading to M-phase-specific expression, found in the promoter of Arabidopsis thaliana cyclin B1:1 gene; the 18 bp sequence share homology with a sequence found in the N. sylvestris cyclin B1 promoter (Trehin et al., 1999; see S000283):	-28	-	CCGTC	0.8
MYBCOREATCYCB1	TF_motif_seq_0248		Myb core in the 18 bp sequence which is able to activatereporter gene without leading to M-phase-specific expression, found in the promoter of Arabidopsis thaliana cyclin B1:1 gene; the 18 bp sequence share homology with a sequence found in the N. sylvestris cyclin B1 promoter (Trehin et al., 1999; see S000283):	9	+	AACAG	0.8
MYBCOREATCYCB1	TF_motif_seq_0248		Myb core in the 18 bp sequence which is able to activatereporter gene without leading to M-phase-specific expression, found in the promoter of Arabidopsis thaliana cyclin B1:1 gene; the 18 bp sequence share homology with a sequence found in the N. sylvestris cyclin B1 promoter (Trehin et al., 1999; see S000283):	89	-	CCGTT	1
P1BS	TF_motif_seq_0434		PHR1-binding sequence found in the upstream regions of phosphatestarvation responsive genes from several plant species; phr1 (phosphate starvation response 1) gene codes for PHR1 protein related to PSR1 gene in C. reinhardtii;	-1383	+	GTATAgac	0.83
P1BS	TF_motif_seq_0434		PHR1-binding sequence found in the upstream regions of phosphatestarvation responsive genes from several plant species; phr1 (phosphate starvation response 1) gene codes for PHR1 protein related to PSR1 gene in C. reinhardtii;	-1350	-	taaTATAC	0.83
P1BS	TF_motif_seq_0434		PHR1-binding sequence found in the upstream regions of phosphatestarvation responsive genes from several plant species; phr1 (phosphate starvation response 1) gene codes for PHR1 protein related to PSR1 gene in C. reinhardtii;	-1222	+	GTATAtaa	0.83
P1BS	TF_motif_seq_0434		PHR1-binding sequence found in the upstream regions of phosphatestarvation responsive genes from several plant species; phr1 (phosphate starvation response 1) gene codes for PHR1 protein related to PSR1 gene in C. reinhardtii;	-1184	-	tcaTATTC	0.83
P1BS	TF_motif_seq_0434		PHR1-binding sequence found in the upstream regions of phosphatestarvation responsive genes from several plant species; phr1 (phosphate starvation response 1) gene codes for PHR1 protein related to PSR1 gene in C. reinhardtii;	-1148	-	taaTATAC	0.83
P1BS	TF_motif_seq_0434		PHR1-binding sequence found in the upstream regions of phosphatestarvation responsive genes from several plant species; phr1 (phosphate starvation response 1) gene codes for PHR1 protein related to PSR1 gene in C. reinhardtii;	-1062	+	GTATAatc	0.83
P1BS	TF_motif_seq_0434		PHR1-binding sequence found in the upstream regions of phosphatestarvation responsive genes from several plant species; phr1 (phosphate starvation response 1) gene codes for PHR1 protein related to PSR1 gene in C. reinhardtii;	-1037	+	GTATAcac	0.83
P1BS	TF_motif_seq_0434		PHR1-binding sequence found in the upstream regions of phosphatestarvation responsive genes from several plant species; phr1 (phosphate starvation response 1) gene codes for PHR1 protein related to PSR1 gene in C. reinhardtii;	-756	+	GAATAtga	0.83
P1BS	TF_motif_seq_0434		PHR1-binding sequence found in the upstream regions of phosphatestarvation responsive genes from several plant species; phr1 (phosphate starvation response 1) gene codes for PHR1 protein related to PSR1 gene in C. reinhardtii;	-217	+	GAATAtaa	0.83
PALINDROMICCBOXGM	TF_motif_seq_0450		Palindromic C-box in soybean (G.m.); bZIP factors, STGA1 and STFs(STF1 and STF2) found in soybean apical hypocotyl, bind to this sequence;	-1433	-	taaAGTCA	0.75
PALINDROMICCBOXGM	TF_motif_seq_0450		Palindromic C-box in soybean (G.m.); bZIP factors, STGA1 and STFs(STF1 and STF2) found in soybean apical hypocotyl, bind to this sequence;	-445	+	TGACCtta	0.75
PIATGAPB	TF_motif_seq_0435		PI found in the Arabidopsis thaliana(A.T.) GAPB gene promoter;Located between -157 and -150; Mutations in the "PI" resulted in reductions of light-activated gene transcription; GAPB encodes the B subunit of chloroplast glyceraldehyde-3-phosphate dehydrogenase(GADPH) of A.T.;	-1152	+	GTGATaat	0.75
RHERPATEXPA7	TF_motif_seq_0323		Right part of RHEs (Root Hair-specific cis-Elements) conservedamong the Arabidopsis thaliana A7 (AtEXPA7) orthologous (and paralogous) genes from diverse angiosperm species with different hair distribution patterns; K=G/T; W=T/A;	-259	+	TCACGt	1
SBOXATRBCS	TF_motif_seq_0417		S-box conserved in several rbcS promoters in Arabidopsis; ABI4binding site; "Important for the sugar and ABA responsiveness of CMA5"(Acevedo-Hernandez et al., 2005);	-1207	+	CACCTtca	0.88
SORLIP1AT	TF_motif_seq_0263		one of "Sequences Over-Represented in Light-Induced Promoters(SORLIPs) in Arabidopsis; Computationally identified phyA-induced motifs; SORLIP 1 is most over-represented, and most statistically singnificant; See also S000483, S000484, S000485, S000486 (all SORLIPs), and also S000487, S000488, S000489, S000490 (all SORLREPs); Over-represented in light-induced cotyledon and root common genes and roo…	-1393	-	GTGGT	0.8
SORLIP1AT	TF_motif_seq_0263		one of "Sequences Over-Represented in Light-Induced Promoters(SORLIPs) in Arabidopsis; Computationally identified phyA-induced motifs; SORLIP 1 is most over-represented, and most statistically singnificant; See also S000483, S000484, S000485, S000486 (all SORLIPs), and also S000487, S000488, S000489, S000490 (all SORLREPs); Over-represented in light-induced cotyledon and root common genes and roo…	-580	-	GTGTC	0.8
SORLIP1AT	TF_motif_seq_0263		one of "Sequences Over-Represented in Light-Induced Promoters(SORLIPs) in Arabidopsis; Computationally identified phyA-induced motifs; SORLIP 1 is most over-represented, and most statistically singnificant; See also S000483, S000484, S000485, S000486 (all SORLIPs), and also S000487, S000488, S000489, S000490 (all SORLREPs); Over-represented in light-induced cotyledon and root common genes and roo…	-522	-	GTGTC	0.8
SORLIP1AT	TF_motif_seq_0263		one of "Sequences Over-Represented in Light-Induced Promoters(SORLIPs) in Arabidopsis; Computationally identified phyA-induced motifs; SORLIP 1 is most over-represented, and most statistically singnificant; See also S000483, S000484, S000485, S000486 (all SORLIPs), and also S000487, S000488, S000489, S000490 (all SORLREPs); Over-represented in light-induced cotyledon and root common genes and roo…	-446	-	GTGAC	0.8
SORLIP1AT	TF_motif_seq_0263		one of "Sequences Over-Represented in Light-Induced Promoters(SORLIPs) in Arabidopsis; Computationally identified phyA-induced motifs; SORLIP 1 is most over-represented, and most statistically singnificant; See also S000483, S000484, S000485, S000486 (all SORLIPs), and also S000487, S000488, S000489, S000490 (all SORLREPs); Over-represented in light-induced cotyledon and root common genes and roo…	-417	+	GCAAC	0.8
SORLIP1AT	TF_motif_seq_0263		one of "Sequences Over-Represented in Light-Induced Promoters(SORLIPs) in Arabidopsis; Computationally identified phyA-induced motifs; SORLIP 1 is most over-represented, and most statistically singnificant; See also S000483, S000484, S000485, S000486 (all SORLIPs), and also S000487, S000488, S000489, S000490 (all SORLREPs); Over-represented in light-induced cotyledon and root common genes and roo…	-327	+	GCCAC	1
SORLIP1AT	TF_motif_seq_0263		one of "Sequences Over-Represented in Light-Induced Promoters(SORLIPs) in Arabidopsis; Computationally identified phyA-induced motifs; SORLIP 1 is most over-represented, and most statistically singnificant; See also S000483, S000484, S000485, S000486 (all SORLIPs), and also S000487, S000488, S000489, S000490 (all SORLREPs); Over-represented in light-induced cotyledon and root common genes and roo…	-289	-	GTGGA	0.8
SORLIP1AT	TF_motif_seq_0263		one of "Sequences Over-Represented in Light-Induced Promoters(SORLIPs) in Arabidopsis; Computationally identified phyA-induced motifs; SORLIP 1 is most over-represented, and most statistically singnificant; See also S000483, S000484, S000485, S000486 (all SORLIPs), and also S000487, S000488, S000489, S000490 (all SORLREPs); Over-represented in light-induced cotyledon and root common genes and roo…	-273	+	GCGAC	0.8
SORLIP1AT	TF_motif_seq_0263		one of "Sequences Over-Represented in Light-Induced Promoters(SORLIPs) in Arabidopsis; Computationally identified phyA-induced motifs; SORLIP 1 is most over-represented, and most statistically singnificant; See also S000483, S000484, S000485, S000486 (all SORLIPs), and also S000487, S000488, S000489, S000490 (all SORLREPs); Over-represented in light-induced cotyledon and root common genes and roo…	-260	+	GTCAC	0.8
SORLIP1AT	TF_motif_seq_0263		one of "Sequences Over-Represented in Light-Induced Promoters(SORLIPs) in Arabidopsis; Computationally identified phyA-induced motifs; SORLIP 1 is most over-represented, and most statistically singnificant; See also S000483, S000484, S000485, S000486 (all SORLIPs), and also S000487, S000488, S000489, S000490 (all SORLREPs); Over-represented in light-induced cotyledon and root common genes and roo…	-189	-	GAGGC	0.8
SORLIP1AT	TF_motif_seq_0263		one of "Sequences Over-Represented in Light-Induced Promoters(SORLIPs) in Arabidopsis; Computationally identified phyA-induced motifs; SORLIP 1 is most over-represented, and most statistically singnificant; See also S000483, S000484, S000485, S000486 (all SORLIPs), and also S000487, S000488, S000489, S000490 (all SORLREPs); Over-represented in light-induced cotyledon and root common genes and roo…	91	-	GTTGC	0.8
SORLIP2AT	TF_motif_seq_0265		one of "Sequences Over-Represented in Light-Induced Promoters(SORLIPs) in Arabidopsis; Computationally identified phyA-induced motifs; See also S000482, S000484, S000485, S000486 (all SORLIPs), and also S000487, S000488, S000489, S000490 (all SORLREPs);	-686	-	GACCC	0.8
SORLIP2AT	TF_motif_seq_0265		one of "Sequences Over-Represented in Light-Induced Promoters(SORLIPs) in Arabidopsis; Computationally identified phyA-induced motifs; See also S000482, S000484, S000485, S000486 (all SORLIPs), and also S000487, S000488, S000489, S000490 (all SORLREPs);	-187	-	GGCTC	0.8
SORLIP2AT	TF_motif_seq_0265		one of "Sequences Over-Represented in Light-Induced Promoters(SORLIPs) in Arabidopsis; Computationally identified phyA-induced motifs; See also S000482, S000484, S000485, S000486 (all SORLIPs), and also S000487, S000488, S000489, S000490 (all SORLREPs);	-75	+	GGGTC	0.8
SORLREP5AT	TF_motif_seq_0053		one of "Sequences Over-Represented in Light-Repressed Promoters(SORLREPs) in Arabidopsis; Computationally identified phyA-repressed motifs; See also S000487, S000488, S000489 (all SORLREPs); and also S000482, S000483, S000484, S000485, S000486 (all SORLIPs);	-1273	-	atacaTGCAA	0.8
SURECOREATSULTR11	TF_motif_seq_0261		Core of sulfur-responsive element (SURE) found in the promoter ofSULTR1;1 high-affinity sulfate transporter gene in Arabidopsis; SURE contains auxin response factor (ARF) binding sequence (GAGACA)(see S000270 ARF:TGTCTC; its complementary seq is GAGACA), and this core sequence is a part of it; this core seq is involved in -S response; Beware of other SURE (sucrose responsive element) !!;	-1487	+	GAGAT	0.8
SURECOREATSULTR11	TF_motif_seq_0261		Core of sulfur-responsive element (SURE) found in the promoter ofSULTR1;1 high-affinity sulfate transporter gene in Arabidopsis; SURE contains auxin response factor (ARF) binding sequence (GAGACA)(see S000270 ARF:TGTCTC; its complementary seq is GAGACA), and this core sequence is a part of it; this core seq is involved in -S response; Beware of other SURE (sucrose responsive element) !!;	-1413	-	GTTTC	0.8
SURECOREATSULTR11	TF_motif_seq_0261		Core of sulfur-responsive element (SURE) found in the promoter ofSULTR1;1 high-affinity sulfate transporter gene in Arabidopsis; SURE contains auxin response factor (ARF) binding sequence (GAGACA)(see S000270 ARF:TGTCTC; its complementary seq is GAGACA), and this core sequence is a part of it; this core seq is involved in -S response; Beware of other SURE (sucrose responsive element) !!;	-1380	+	TAGAC	0.8
SURECOREATSULTR11	TF_motif_seq_0261		Core of sulfur-responsive element (SURE) found in the promoter ofSULTR1;1 high-affinity sulfate transporter gene in Arabidopsis; SURE contains auxin response factor (ARF) binding sequence (GAGACA)(see S000270 ARF:TGTCTC; its complementary seq is GAGACA), and this core sequence is a part of it; this core seq is involved in -S response; Beware of other SURE (sucrose responsive element) !!;	-1259	+	GAGAT	0.8
SURECOREATSULTR11	TF_motif_seq_0261		Core of sulfur-responsive element (SURE) found in the promoter ofSULTR1;1 high-affinity sulfate transporter gene in Arabidopsis; SURE contains auxin response factor (ARF) binding sequence (GAGACA)(see S000270 ARF:TGTCTC; its complementary seq is GAGACA), and this core sequence is a part of it; this core seq is involved in -S response; Beware of other SURE (sucrose responsive element) !!;	-1113	+	GAGAT	0.8
SURECOREATSULTR11	TF_motif_seq_0261		Core of sulfur-responsive element (SURE) found in the promoter ofSULTR1;1 high-affinity sulfate transporter gene in Arabidopsis; SURE contains auxin response factor (ARF) binding sequence (GAGACA)(see S000270 ARF:TGTCTC; its complementary seq is GAGACA), and this core sequence is a part of it; this core seq is involved in -S response; Beware of other SURE (sucrose responsive element) !!;	-939	+	GAGAT	0.8
SURECOREATSULTR11	TF_motif_seq_0261		Core of sulfur-responsive element (SURE) found in the promoter ofSULTR1;1 high-affinity sulfate transporter gene in Arabidopsis; SURE contains auxin response factor (ARF) binding sequence (GAGACA)(see S000270 ARF:TGTCTC; its complementary seq is GAGACA), and this core sequence is a part of it; this core seq is involved in -S response; Beware of other SURE (sucrose responsive element) !!;	-849	+	GAGAA	0.8
SURECOREATSULTR11	TF_motif_seq_0261		Core of sulfur-responsive element (SURE) found in the promoter ofSULTR1;1 high-affinity sulfate transporter gene in Arabidopsis; SURE contains auxin response factor (ARF) binding sequence (GAGACA)(see S000270 ARF:TGTCTC; its complementary seq is GAGACA), and this core sequence is a part of it; this core seq is involved in -S response; Beware of other SURE (sucrose responsive element) !!;	-631	-	GTCTT	0.8
SURECOREATSULTR11	TF_motif_seq_0261		Core of sulfur-responsive element (SURE) found in the promoter ofSULTR1;1 high-affinity sulfate transporter gene in Arabidopsis; SURE contains auxin response factor (ARF) binding sequence (GAGACA)(see S000270 ARF:TGTCTC; its complementary seq is GAGACA), and this core sequence is a part of it; this core seq is involved in -S response; Beware of other SURE (sucrose responsive element) !!;	-580	-	GTGTC	0.8
SURECOREATSULTR11	TF_motif_seq_0261		Core of sulfur-responsive element (SURE) found in the promoter ofSULTR1;1 high-affinity sulfate transporter gene in Arabidopsis; SURE contains auxin response factor (ARF) binding sequence (GAGACA)(see S000270 ARF:TGTCTC; its complementary seq is GAGACA), and this core sequence is a part of it; this core seq is involved in -S response; Beware of other SURE (sucrose responsive element) !!;	-578	-	GTCTA	0.8
SURECOREATSULTR11	TF_motif_seq_0261		Core of sulfur-responsive element (SURE) found in the promoter ofSULTR1;1 high-affinity sulfate transporter gene in Arabidopsis; SURE contains auxin response factor (ARF) binding sequence (GAGACA)(see S000270 ARF:TGTCTC; its complementary seq is GAGACA), and this core sequence is a part of it; this core seq is involved in -S response; Beware of other SURE (sucrose responsive element) !!;	-544	-	TTCTC	0.8
SURECOREATSULTR11	TF_motif_seq_0261		Core of sulfur-responsive element (SURE) found in the promoter ofSULTR1;1 high-affinity sulfate transporter gene in Arabidopsis; SURE contains auxin response factor (ARF) binding sequence (GAGACA)(see S000270 ARF:TGTCTC; its complementary seq is GAGACA), and this core sequence is a part of it; this core seq is involved in -S response; Beware of other SURE (sucrose responsive element) !!;	-522	-	GTGTC	0.8
SURECOREATSULTR11	TF_motif_seq_0261		Core of sulfur-responsive element (SURE) found in the promoter ofSULTR1;1 high-affinity sulfate transporter gene in Arabidopsis; SURE contains auxin response factor (ARF) binding sequence (GAGACA)(see S000270 ARF:TGTCTC; its complementary seq is GAGACA), and this core sequence is a part of it; this core seq is involved in -S response; Beware of other SURE (sucrose responsive element) !!;	-520	-	GTCTA	0.8
SURECOREATSULTR11	TF_motif_seq_0261		Core of sulfur-responsive element (SURE) found in the promoter ofSULTR1;1 high-affinity sulfate transporter gene in Arabidopsis; SURE contains auxin response factor (ARF) binding sequence (GAGACA)(see S000270 ARF:TGTCTC; its complementary seq is GAGACA), and this core sequence is a part of it; this core seq is involved in -S response; Beware of other SURE (sucrose responsive element) !!;	-473	-	TTCTC	0.8
SURECOREATSULTR11	TF_motif_seq_0261		Core of sulfur-responsive element (SURE) found in the promoter ofSULTR1;1 high-affinity sulfate transporter gene in Arabidopsis; SURE contains auxin response factor (ARF) binding sequence (GAGACA)(see S000270 ARF:TGTCTC; its complementary seq is GAGACA), and this core sequence is a part of it; this core seq is involved in -S response; Beware of other SURE (sucrose responsive element) !!;	-465	-	GTTTC	0.8
SURECOREATSULTR11	TF_motif_seq_0261		Core of sulfur-responsive element (SURE) found in the promoter ofSULTR1;1 high-affinity sulfate transporter gene in Arabidopsis; SURE contains auxin response factor (ARF) binding sequence (GAGACA)(see S000270 ARF:TGTCTC; its complementary seq is GAGACA), and this core sequence is a part of it; this core seq is involved in -S response; Beware of other SURE (sucrose responsive element) !!;	-446	+	GTGAC	0.8
SURECOREATSULTR11	TF_motif_seq_0261		Core of sulfur-responsive element (SURE) found in the promoter ofSULTR1;1 high-affinity sulfate transporter gene in Arabidopsis; SURE contains auxin response factor (ARF) binding sequence (GAGACA)(see S000270 ARF:TGTCTC; its complementary seq is GAGACA), and this core sequence is a part of it; this core seq is involved in -S response; Beware of other SURE (sucrose responsive element) !!;	-402	-	GTTTC	0.8
SURECOREATSULTR11	TF_motif_seq_0261		Core of sulfur-responsive element (SURE) found in the promoter ofSULTR1;1 high-affinity sulfate transporter gene in Arabidopsis; SURE contains auxin response factor (ARF) binding sequence (GAGACA)(see S000270 ARF:TGTCTC; its complementary seq is GAGACA), and this core sequence is a part of it; this core seq is involved in -S response; Beware of other SURE (sucrose responsive element) !!;	-357	+	GATAC	0.8
SURECOREATSULTR11	TF_motif_seq_0261		Core of sulfur-responsive element (SURE) found in the promoter ofSULTR1;1 high-affinity sulfate transporter gene in Arabidopsis; SURE contains auxin response factor (ARF) binding sequence (GAGACA)(see S000270 ARF:TGTCTC; its complementary seq is GAGACA), and this core sequence is a part of it; this core seq is involved in -S response; Beware of other SURE (sucrose responsive element) !!;	-349	-	TTCTC	0.8
SURECOREATSULTR11	TF_motif_seq_0261		Core of sulfur-responsive element (SURE) found in the promoter ofSULTR1;1 high-affinity sulfate transporter gene in Arabidopsis; SURE contains auxin response factor (ARF) binding sequence (GAGACA)(see S000270 ARF:TGTCTC; its complementary seq is GAGACA), and this core sequence is a part of it; this core seq is involved in -S response; Beware of other SURE (sucrose responsive element) !!;	-311	+	GAGTC	0.8
SURECOREATSULTR11	TF_motif_seq_0261		Core of sulfur-responsive element (SURE) found in the promoter ofSULTR1;1 high-affinity sulfate transporter gene in Arabidopsis; SURE contains auxin response factor (ARF) binding sequence (GAGACA)(see S000270 ARF:TGTCTC; its complementary seq is GAGACA), and this core sequence is a part of it; this core seq is involved in -S response; Beware of other SURE (sucrose responsive element) !!;	-281	-	TTCTC	0.8
SURECOREATSULTR11	TF_motif_seq_0261		Core of sulfur-responsive element (SURE) found in the promoter ofSULTR1;1 high-affinity sulfate transporter gene in Arabidopsis; SURE contains auxin response factor (ARF) binding sequence (GAGACA)(see S000270 ARF:TGTCTC; its complementary seq is GAGACA), and this core sequence is a part of it; this core seq is involved in -S response; Beware of other SURE (sucrose responsive element) !!;	-273	+	GCGAC	0.8
SURECOREATSULTR11	TF_motif_seq_0261		Core of sulfur-responsive element (SURE) found in the promoter ofSULTR1;1 high-affinity sulfate transporter gene in Arabidopsis; SURE contains auxin response factor (ARF) binding sequence (GAGACA)(see S000270 ARF:TGTCTC; its complementary seq is GAGACA), and this core sequence is a part of it; this core seq is involved in -S response; Beware of other SURE (sucrose responsive element) !!;	-260	-	GTCAC	0.8
SURECOREATSULTR11	TF_motif_seq_0261		Core of sulfur-responsive element (SURE) found in the promoter ofSULTR1;1 high-affinity sulfate transporter gene in Arabidopsis; SURE contains auxin response factor (ARF) binding sequence (GAGACA)(see S000270 ARF:TGTCTC; its complementary seq is GAGACA), and this core sequence is a part of it; this core seq is involved in -S response; Beware of other SURE (sucrose responsive element) !!;	-236	-	TTCTC	0.8
SURECOREATSULTR11	TF_motif_seq_0261		Core of sulfur-responsive element (SURE) found in the promoter ofSULTR1;1 high-affinity sulfate transporter gene in Arabidopsis; SURE contains auxin response factor (ARF) binding sequence (GAGACA)(see S000270 ARF:TGTCTC; its complementary seq is GAGACA), and this core sequence is a part of it; this core seq is involved in -S response; Beware of other SURE (sucrose responsive element) !!;	-189	+	GAGGC	0.8
SURECOREATSULTR11	TF_motif_seq_0261		Core of sulfur-responsive element (SURE) found in the promoter ofSULTR1;1 high-affinity sulfate transporter gene in Arabidopsis; SURE contains auxin response factor (ARF) binding sequence (GAGACA)(see S000270 ARF:TGTCTC; its complementary seq is GAGACA), and this core sequence is a part of it; this core seq is involved in -S response; Beware of other SURE (sucrose responsive element) !!;	-187	-	GGCTC	0.8
SURECOREATSULTR11	TF_motif_seq_0261		Core of sulfur-responsive element (SURE) found in the promoter ofSULTR1;1 high-affinity sulfate transporter gene in Arabidopsis; SURE contains auxin response factor (ARF) binding sequence (GAGACA)(see S000270 ARF:TGTCTC; its complementary seq is GAGACA), and this core sequence is a part of it; this core seq is involved in -S response; Beware of other SURE (sucrose responsive element) !!;	-147	+	GAGAA	0.8
SURECOREATSULTR11	TF_motif_seq_0261		Core of sulfur-responsive element (SURE) found in the promoter ofSULTR1;1 high-affinity sulfate transporter gene in Arabidopsis; SURE contains auxin response factor (ARF) binding sequence (GAGACA)(see S000270 ARF:TGTCTC; its complementary seq is GAGACA), and this core sequence is a part of it; this core seq is involved in -S response; Beware of other SURE (sucrose responsive element) !!;	-145	+	GAAAC	0.8
SURECOREATSULTR11	TF_motif_seq_0261		Core of sulfur-responsive element (SURE) found in the promoter ofSULTR1;1 high-affinity sulfate transporter gene in Arabidopsis; SURE contains auxin response factor (ARF) binding sequence (GAGACA)(see S000270 ARF:TGTCTC; its complementary seq is GAGACA), and this core sequence is a part of it; this core seq is involved in -S response; Beware of other SURE (sucrose responsive element) !!;	-139	+	AAGAC	0.8
SURECOREATSULTR11	TF_motif_seq_0261		Core of sulfur-responsive element (SURE) found in the promoter ofSULTR1;1 high-affinity sulfate transporter gene in Arabidopsis; SURE contains auxin response factor (ARF) binding sequence (GAGACA)(see S000270 ARF:TGTCTC; its complementary seq is GAGACA), and this core sequence is a part of it; this core seq is involved in -S response; Beware of other SURE (sucrose responsive element) !!;	-128	+	GAGAA	0.8
SURECOREATSULTR11	TF_motif_seq_0261		Core of sulfur-responsive element (SURE) found in the promoter ofSULTR1;1 high-affinity sulfate transporter gene in Arabidopsis; SURE contains auxin response factor (ARF) binding sequence (GAGACA)(see S000270 ARF:TGTCTC; its complementary seq is GAGACA), and this core sequence is a part of it; this core seq is involved in -S response; Beware of other SURE (sucrose responsive element) !!;	-95	+	AAGAC	0.8
SURECOREATSULTR11	TF_motif_seq_0261		Core of sulfur-responsive element (SURE) found in the promoter ofSULTR1;1 high-affinity sulfate transporter gene in Arabidopsis; SURE contains auxin response factor (ARF) binding sequence (GAGACA)(see S000270 ARF:TGTCTC; its complementary seq is GAGACA), and this core sequence is a part of it; this core seq is involved in -S response; Beware of other SURE (sucrose responsive element) !!;	-26	-	GTCTC	1
SURECOREATSULTR11	TF_motif_seq_0261		Core of sulfur-responsive element (SURE) found in the promoter ofSULTR1;1 high-affinity sulfate transporter gene in Arabidopsis; SURE contains auxin response factor (ARF) binding sequence (GAGACA)(see S000270 ARF:TGTCTC; its complementary seq is GAGACA), and this core sequence is a part of it; this core seq is involved in -S response; Beware of other SURE (sucrose responsive element) !!;	45	-	TTCTC	0.8
SURECOREATSULTR11	TF_motif_seq_0261		Core of sulfur-responsive element (SURE) found in the promoter ofSULTR1;1 high-affinity sulfate transporter gene in Arabidopsis; SURE contains auxin response factor (ARF) binding sequence (GAGACA)(see S000270 ARF:TGTCTC; its complementary seq is GAGACA), and this core sequence is a part of it; this core seq is involved in -S response; Beware of other SURE (sucrose responsive element) !!;	54	+	GAGTC	0.8
SURECOREATSULTR11	TF_motif_seq_0261		Core of sulfur-responsive element (SURE) found in the promoter ofSULTR1;1 high-affinity sulfate transporter gene in Arabidopsis; SURE contains auxin response factor (ARF) binding sequence (GAGACA)(see S000270 ARF:TGTCTC; its complementary seq is GAGACA), and this core sequence is a part of it; this core seq is involved in -S response; Beware of other SURE (sucrose responsive element) !!;	56	-	GTCTC	1
SURECOREATSULTR11	TF_motif_seq_0261		Core of sulfur-responsive element (SURE) found in the promoter ofSULTR1;1 high-affinity sulfate transporter gene in Arabidopsis; SURE contains auxin response factor (ARF) binding sequence (GAGACA)(see S000270 ARF:TGTCTC; its complementary seq is GAGACA), and this core sequence is a part of it; this core seq is involved in -S response; Beware of other SURE (sucrose responsive element) !!;	61	-	TTCTC	0.8
SURECOREATSULTR11	TF_motif_seq_0261		Core of sulfur-responsive element (SURE) found in the promoter ofSULTR1;1 high-affinity sulfate transporter gene in Arabidopsis; SURE contains auxin response factor (ARF) binding sequence (GAGACA)(see S000270 ARF:TGTCTC; its complementary seq is GAGACA), and this core sequence is a part of it; this core seq is involved in -S response; Beware of other SURE (sucrose responsive element) !!;	63	-	CTCTC	0.8
SURECOREATSULTR11	TF_motif_seq_0261		Core of sulfur-responsive element (SURE) found in the promoter ofSULTR1;1 high-affinity sulfate transporter gene in Arabidopsis; SURE contains auxin response factor (ARF) binding sequence (GAGACA)(see S000270 ARF:TGTCTC; its complementary seq is GAGACA), and this core sequence is a part of it; this core seq is involved in -S response; Beware of other SURE (sucrose responsive element) !!;	65	-	CTCTC	0.8
SURECOREATSULTR11	TF_motif_seq_0261		Core of sulfur-responsive element (SURE) found in the promoter ofSULTR1;1 high-affinity sulfate transporter gene in Arabidopsis; SURE contains auxin response factor (ARF) binding sequence (GAGACA)(see S000270 ARF:TGTCTC; its complementary seq is GAGACA), and this core sequence is a part of it; this core seq is involved in -S response; Beware of other SURE (sucrose responsive element) !!;	83	-	ATCTC	0.8
T/GBOXATPIN2	TF_motif_seq_0279		T/G-box found in tomato proteinase inhibitor II (pin2) andleucine aminopeptidase (LAP) genes; Involved in jasmonate (JA) induction of these genes; bHLH-Leu zipper JAMYC2 and JAMYC10 proteins specifically recognaize this motif (Boter et al., 2004);	-325	-	cACGTT	1
T/GBOXATPIN2	TF_motif_seq_0279		T/G-box found in tomato proteinase inhibitor II (pin2) andleucine aminopeptidase (LAP) genes; Involved in jasmonate (JA) induction of these genes; bHLH-Leu zipper JAMYC2 and JAMYC10 proteins specifically recognaize this motif (Boter et al., 2004);	-258	-	cACGTT	1
TBOXATGAPB	TF_motif_seq_0290		Tbox found in the Arabidopsis thaliana (A.T.) GAPB genepromoter; Located between -94 and -89 (T1) and also between -84 and -79 (T2); Mutations in the "Tbox" resulted in reductions of light-activated gene transcription; GAPB encodes the B subunit of chloroplast glyceraldehyde-3-phosphate dehydrogenase(GADPH) of A.T.;	-1369	-	cAAAGT	1
TBOXATGAPB	TF_motif_seq_0290		Tbox found in the Arabidopsis thaliana (A.T.) GAPB genepromoter; Located between -94 and -89 (T1) and also between -84 and -79 (T2); Mutations in the "Tbox" resulted in reductions of light-activated gene transcription; GAPB encodes the B subunit of chloroplast glyceraldehyde-3-phosphate dehydrogenase(GADPH) of A.T.;	-1136	-	cAAAGT	1
UP2ATMSD	TF_motif_seq_0402		Up2 motif found in 193 of the 1184 up-regulated genes aftermain stem decapitation in Arabidopsis; W=A/T; See also S000470, S000471;	-1246	+	AAACCata	0.88
WBBOXPCWRKY1	TF_motif_seq_0399		WB box; WRKY proteins bind specifically to the DNA sequencemotif (T)(T)TGAC(C/T), which is known as the W box; Found in amylase gene in sweet potato, alpha-Amy2 genes in wheat, barley, and wild oat, PR1 gene in parsley, and a transcription factor gene in Arabidopsis; The motif was initially registered in PLACEdb as TTGACT, and was corrected to TTGACY on 22 June, 2006; Y=C/T;	-1440	-	agTCAAA	1
WBBOXPCWRKY1	TF_motif_seq_0399		WB box; WRKY proteins bind specifically to the DNA sequencemotif (T)(T)TGAC(C/T), which is known as the W box; Found in amylase gene in sweet potato, alpha-Amy2 genes in wheat, barley, and wild oat, PR1 gene in parsley, and a transcription factor gene in Arabidopsis; The motif was initially registered in PLACEdb as TTGACT, and was corrected to TTGACY on 22 June, 2006; Y=C/T;	-1430	-	agTCAAA	1
WBBOXPCWRKY1	TF_motif_seq_0399		WB box; WRKY proteins bind specifically to the DNA sequencemotif (T)(T)TGAC(C/T), which is known as the W box; Found in amylase gene in sweet potato, alpha-Amy2 genes in wheat, barley, and wild oat, PR1 gene in parsley, and a transcription factor gene in Arabidopsis; The motif was initially registered in PLACEdb as TTGACT, and was corrected to TTGACY on 22 June, 2006; Y=C/T;	-1250	-	aaTCAAA	0.84
WBBOXPCWRKY1	TF_motif_seq_0399		WB box; WRKY proteins bind specifically to the DNA sequencemotif (T)(T)TGAC(C/T), which is known as the W box; Found in amylase gene in sweet potato, alpha-Amy2 genes in wheat, barley, and wild oat, PR1 gene in parsley, and a transcription factor gene in Arabidopsis; The motif was initially registered in PLACEdb as TTGACT, and was corrected to TTGACY on 22 June, 2006; Y=C/T;	-1180	-	atTCAAA	0.84
WBBOXPCWRKY1	TF_motif_seq_0399		WB box; WRKY proteins bind specifically to the DNA sequencemotif (T)(T)TGAC(C/T), which is known as the W box; Found in amylase gene in sweet potato, alpha-Amy2 genes in wheat, barley, and wild oat, PR1 gene in parsley, and a transcription factor gene in Arabidopsis; The motif was initially registered in PLACEdb as TTGACT, and was corrected to TTGACY on 22 June, 2006; Y=C/T;	-768	-	atTCAAA	0.84
WBBOXPCWRKY1	TF_motif_seq_0399		WB box; WRKY proteins bind specifically to the DNA sequencemotif (T)(T)TGAC(C/T), which is known as the W box; Found in amylase gene in sweet potato, alpha-Amy2 genes in wheat, barley, and wild oat, PR1 gene in parsley, and a transcription factor gene in Arabidopsis; The motif was initially registered in PLACEdb as TTGACT, and was corrected to TTGACY on 22 June, 2006; Y=C/T;	-689	+	TTTGAcc	1
WBBOXPCWRKY1	TF_motif_seq_0399		WB box; WRKY proteins bind specifically to the DNA sequencemotif (T)(T)TGAC(C/T), which is known as the W box; Found in amylase gene in sweet potato, alpha-Amy2 genes in wheat, barley, and wild oat, PR1 gene in parsley, and a transcription factor gene in Arabidopsis; The motif was initially registered in PLACEdb as TTGACT, and was corrected to TTGACY on 22 June, 2006; Y=C/T;	-646	+	TTTGAca	0.96
WBBOXPCWRKY1	TF_motif_seq_0399		WB box; WRKY proteins bind specifically to the DNA sequencemotif (T)(T)TGAC(C/T), which is known as the W box; Found in amylase gene in sweet potato, alpha-Amy2 genes in wheat, barley, and wild oat, PR1 gene in parsley, and a transcription factor gene in Arabidopsis; The motif was initially registered in PLACEdb as TTGACT, and was corrected to TTGACY on 22 June, 2006; Y=C/T;	-200	-	atTCAAA	0.84
WBBOXPCWRKY1	TF_motif_seq_0399		WB box; WRKY proteins bind specifically to the DNA sequencemotif (T)(T)TGAC(C/T), which is known as the W box; Found in amylase gene in sweet potato, alpha-Amy2 genes in wheat, barley, and wild oat, PR1 gene in parsley, and a transcription factor gene in Arabidopsis; The motif was initially registered in PLACEdb as TTGACT, and was corrected to TTGACY on 22 June, 2006; Y=C/T;	-106	-	atTCAAA	0.84
WBBOXPCWRKY1	TF_motif_seq_0399		WB box; WRKY proteins bind specifically to the DNA sequencemotif (T)(T)TGAC(C/T), which is known as the W box; Found in amylase gene in sweet potato, alpha-Amy2 genes in wheat, barley, and wild oat, PR1 gene in parsley, and a transcription factor gene in Arabidopsis; The motif was initially registered in PLACEdb as TTGACT, and was corrected to TTGACY on 22 June, 2006; Y=C/T;	-74	-	ggTCAAA	1
WBBOXPCWRKY1	TF_motif_seq_0399		WB box; WRKY proteins bind specifically to the DNA sequencemotif (T)(T)TGAC(C/T), which is known as the W box; Found in amylase gene in sweet potato, alpha-Amy2 genes in wheat, barley, and wild oat, PR1 gene in parsley, and a transcription factor gene in Arabidopsis; The motif was initially registered in PLACEdb as TTGACT, and was corrected to TTGACY on 22 June, 2006; Y=C/T;	51	+	TTTGAgt	0.84
WBOXATNPR1	TF_motif_seq_0275		W-box found in promoter of Arabidopsis thaliana (A.t.) NPR1gene; Located between +70 and +79 in tandem; They were recognized specifically by salicylic acid (SA)-induced WRKY DNA binding proteins; See S000142 (SQ=TTGACC); See S000310 (SQ=TTTGACY); A cluster of WRKY binding sites act as negative regulatory elements for the inducible expression of AtWRKY18 (Chena and Chen, 2002); See also S000142;	-1478	-	GTGAA	0.8
WBOXATNPR1	TF_motif_seq_0275		W-box found in promoter of Arabidopsis thaliana (A.t.) NPR1gene; Located between +70 and +79 in tandem; They were recognized specifically by salicylic acid (SA)-induced WRKY DNA binding proteins; See S000142 (SQ=TTGACC); See S000310 (SQ=TTTGACY); A cluster of WRKY binding sites act as negative regulatory elements for the inducible expression of AtWRKY18 (Chena and Chen, 2002); See also S000142;	-1474	+	ATGAC	0.8
WBOXATNPR1	TF_motif_seq_0275		W-box found in promoter of Arabidopsis thaliana (A.t.) NPR1gene; Located between +70 and +79 in tandem; They were recognized specifically by salicylic acid (SA)-induced WRKY DNA binding proteins; See S000142 (SQ=TTGACC); See S000310 (SQ=TTTGACY); A cluster of WRKY binding sites act as negative regulatory elements for the inducible expression of AtWRKY18 (Chena and Chen, 2002); See also S000142;	-1449	+	TTGTC	0.8
WBOXATNPR1	TF_motif_seq_0275		W-box found in promoter of Arabidopsis thaliana (A.t.) NPR1gene; Located between +70 and +79 in tandem; They were recognized specifically by salicylic acid (SA)-induced WRKY DNA binding proteins; See S000142 (SQ=TTGACC); See S000310 (SQ=TTTGACY); A cluster of WRKY binding sites act as negative regulatory elements for the inducible expression of AtWRKY18 (Chena and Chen, 2002); See also S000142;	-1447	-	GTCAT	0.8
WBOXATNPR1	TF_motif_seq_0275		W-box found in promoter of Arabidopsis thaliana (A.t.) NPR1gene; Located between +70 and +79 in tandem; They were recognized specifically by salicylic acid (SA)-induced WRKY DNA binding proteins; See S000142 (SQ=TTGACC); See S000310 (SQ=TTTGACY); A cluster of WRKY binding sites act as negative regulatory elements for the inducible expression of AtWRKY18 (Chena and Chen, 2002); See also S000142;	-1439	-	GTCAA	1
WBOXATNPR1	TF_motif_seq_0275		W-box found in promoter of Arabidopsis thaliana (A.t.) NPR1gene; Located between +70 and +79 in tandem; They were recognized specifically by salicylic acid (SA)-induced WRKY DNA binding proteins; See S000142 (SQ=TTGACC); See S000310 (SQ=TTTGACY); A cluster of WRKY binding sites act as negative regulatory elements for the inducible expression of AtWRKY18 (Chena and Chen, 2002); See also S000142;	-1429	-	GTCAA	1
WBOXATNPR1	TF_motif_seq_0275		W-box found in promoter of Arabidopsis thaliana (A.t.) NPR1gene; Located between +70 and +79 in tandem; They were recognized specifically by salicylic acid (SA)-induced WRKY DNA binding proteins; See S000142 (SQ=TTGACC); See S000310 (SQ=TTTGACY); A cluster of WRKY binding sites act as negative regulatory elements for the inducible expression of AtWRKY18 (Chena and Chen, 2002); See also S000142;	-1380	+	TAGAC	0.8
WBOXATNPR1	TF_motif_seq_0275		W-box found in promoter of Arabidopsis thaliana (A.t.) NPR1gene; Located between +70 and +79 in tandem; They were recognized specifically by salicylic acid (SA)-induced WRKY DNA binding proteins; See S000142 (SQ=TTGACC); See S000310 (SQ=TTTGACY); A cluster of WRKY binding sites act as negative regulatory elements for the inducible expression of AtWRKY18 (Chena and Chen, 2002); See also S000142;	-1303	-	GTAAA	0.8
WBOXATNPR1	TF_motif_seq_0275		W-box found in promoter of Arabidopsis thaliana (A.t.) NPR1gene; Located between +70 and +79 in tandem; They were recognized specifically by salicylic acid (SA)-induced WRKY DNA binding proteins; See S000142 (SQ=TTGACC); See S000310 (SQ=TTTGACY); A cluster of WRKY binding sites act as negative regulatory elements for the inducible expression of AtWRKY18 (Chena and Chen, 2002); See also S000142;	-1249	-	ATCAA	0.8
WBOXATNPR1	TF_motif_seq_0275		W-box found in promoter of Arabidopsis thaliana (A.t.) NPR1gene; Located between +70 and +79 in tandem; They were recognized specifically by salicylic acid (SA)-induced WRKY DNA binding proteins; See S000142 (SQ=TTGACC); See S000310 (SQ=TTTGACY); A cluster of WRKY binding sites act as negative regulatory elements for the inducible expression of AtWRKY18 (Chena and Chen, 2002); See also S000142;	-1203	+	TTCAC	0.8
WBOXATNPR1	TF_motif_seq_0275		W-box found in promoter of Arabidopsis thaliana (A.t.) NPR1gene; Located between +70 and +79 in tandem; They were recognized specifically by salicylic acid (SA)-induced WRKY DNA binding proteins; See S000142 (SQ=TTGACC); See S000310 (SQ=TTTGACY); A cluster of WRKY binding sites act as negative regulatory elements for the inducible expression of AtWRKY18 (Chena and Chen, 2002); See also S000142;	-1179	-	TTCAA	0.8
WBOXATNPR1	TF_motif_seq_0275		W-box found in promoter of Arabidopsis thaliana (A.t.) NPR1gene; Located between +70 and +79 in tandem; They were recognized specifically by salicylic acid (SA)-induced WRKY DNA binding proteins; See S000142 (SQ=TTGACC); See S000310 (SQ=TTTGACY); A cluster of WRKY binding sites act as negative regulatory elements for the inducible expression of AtWRKY18 (Chena and Chen, 2002); See also S000142;	-1159	+	TTGTC	0.8
WBOXATNPR1	TF_motif_seq_0275		W-box found in promoter of Arabidopsis thaliana (A.t.) NPR1gene; Located between +70 and +79 in tandem; They were recognized specifically by salicylic acid (SA)-induced WRKY DNA binding proteins; See S000142 (SQ=TTGACC); See S000310 (SQ=TTTGACY); A cluster of WRKY binding sites act as negative regulatory elements for the inducible expression of AtWRKY18 (Chena and Chen, 2002); See also S000142;	-1157	-	GTCAA	1
WBOXATNPR1	TF_motif_seq_0275		W-box found in promoter of Arabidopsis thaliana (A.t.) NPR1gene; Located between +70 and +79 in tandem; They were recognized specifically by salicylic acid (SA)-induced WRKY DNA binding proteins; See S000142 (SQ=TTGACC); See S000310 (SQ=TTTGACY); A cluster of WRKY binding sites act as negative regulatory elements for the inducible expression of AtWRKY18 (Chena and Chen, 2002); See also S000142;	-1070	-	GTAAA	0.8
WBOXATNPR1	TF_motif_seq_0275		W-box found in promoter of Arabidopsis thaliana (A.t.) NPR1gene; Located between +70 and +79 in tandem; They were recognized specifically by salicylic acid (SA)-induced WRKY DNA binding proteins; See S000142 (SQ=TTGACC); See S000310 (SQ=TTTGACY); A cluster of WRKY binding sites act as negative regulatory elements for the inducible expression of AtWRKY18 (Chena and Chen, 2002); See also S000142;	-1022	-	GTTAA	0.8
WBOXATNPR1	TF_motif_seq_0275		W-box found in promoter of Arabidopsis thaliana (A.t.) NPR1gene; Located between +70 and +79 in tandem; They were recognized specifically by salicylic acid (SA)-induced WRKY DNA binding proteins; See S000142 (SQ=TTGACC); See S000310 (SQ=TTTGACY); A cluster of WRKY binding sites act as negative regulatory elements for the inducible expression of AtWRKY18 (Chena and Chen, 2002); See also S000142;	-767	-	TTCAA	0.8
WBOXATNPR1	TF_motif_seq_0275		W-box found in promoter of Arabidopsis thaliana (A.t.) NPR1gene; Located between +70 and +79 in tandem; They were recognized specifically by salicylic acid (SA)-induced WRKY DNA binding proteins; See S000142 (SQ=TTGACC); See S000310 (SQ=TTTGACY); A cluster of WRKY binding sites act as negative regulatory elements for the inducible expression of AtWRKY18 (Chena and Chen, 2002); See also S000142;	-707	-	GTTAA	0.8
WBOXATNPR1	TF_motif_seq_0275		W-box found in promoter of Arabidopsis thaliana (A.t.) NPR1gene; Located between +70 and +79 in tandem; They were recognized specifically by salicylic acid (SA)-induced WRKY DNA binding proteins; See S000142 (SQ=TTGACC); See S000310 (SQ=TTTGACY); A cluster of WRKY binding sites act as negative regulatory elements for the inducible expression of AtWRKY18 (Chena and Chen, 2002); See also S000142;	-688	+	TTGAC	1
WBOXATNPR1	TF_motif_seq_0275		W-box found in promoter of Arabidopsis thaliana (A.t.) NPR1gene; Located between +70 and +79 in tandem; They were recognized specifically by salicylic acid (SA)-induced WRKY DNA binding proteins; See S000142 (SQ=TTGACC); See S000310 (SQ=TTTGACY); A cluster of WRKY binding sites act as negative regulatory elements for the inducible expression of AtWRKY18 (Chena and Chen, 2002); See also S000142;	-664	-	GTAAA	0.8
WBOXATNPR1	TF_motif_seq_0275		W-box found in promoter of Arabidopsis thaliana (A.t.) NPR1gene; Located between +70 and +79 in tandem; They were recognized specifically by salicylic acid (SA)-induced WRKY DNA binding proteins; See S000142 (SQ=TTGACC); See S000310 (SQ=TTTGACY); A cluster of WRKY binding sites act as negative regulatory elements for the inducible expression of AtWRKY18 (Chena and Chen, 2002); See also S000142;	-657	-	GTAAA	0.8
WBOXATNPR1	TF_motif_seq_0275		W-box found in promoter of Arabidopsis thaliana (A.t.) NPR1gene; Located between +70 and +79 in tandem; They were recognized specifically by salicylic acid (SA)-induced WRKY DNA binding proteins; See S000142 (SQ=TTGACC); See S000310 (SQ=TTTGACY); A cluster of WRKY binding sites act as negative regulatory elements for the inducible expression of AtWRKY18 (Chena and Chen, 2002); See also S000142;	-645	+	TTGAC	1
WBOXATNPR1	TF_motif_seq_0275		W-box found in promoter of Arabidopsis thaliana (A.t.) NPR1gene; Located between +70 and +79 in tandem; They were recognized specifically by salicylic acid (SA)-induced WRKY DNA binding proteins; See S000142 (SQ=TTGACC); See S000310 (SQ=TTTGACY); A cluster of WRKY binding sites act as negative regulatory elements for the inducible expression of AtWRKY18 (Chena and Chen, 2002); See also S000142;	-633	+	TTGTC	0.8
WBOXATNPR1	TF_motif_seq_0275		W-box found in promoter of Arabidopsis thaliana (A.t.) NPR1gene; Located between +70 and +79 in tandem; They were recognized specifically by salicylic acid (SA)-induced WRKY DNA binding proteins; See S000142 (SQ=TTGACC); See S000310 (SQ=TTTGACY); A cluster of WRKY binding sites act as negative regulatory elements for the inducible expression of AtWRKY18 (Chena and Chen, 2002); See also S000142;	-601	+	TTCAC	0.8
WBOXATNPR1	TF_motif_seq_0275		W-box found in promoter of Arabidopsis thaliana (A.t.) NPR1gene; Located between +70 and +79 in tandem; They were recognized specifically by salicylic acid (SA)-induced WRKY DNA binding proteins; See S000142 (SQ=TTGACC); See S000310 (SQ=TTTGACY); A cluster of WRKY binding sites act as negative regulatory elements for the inducible expression of AtWRKY18 (Chena and Chen, 2002); See also S000142;	-589	-	GTAAA	0.8
WBOXATNPR1	TF_motif_seq_0275		W-box found in promoter of Arabidopsis thaliana (A.t.) NPR1gene; Located between +70 and +79 in tandem; They were recognized specifically by salicylic acid (SA)-induced WRKY DNA binding proteins; See S000142 (SQ=TTGACC); See S000310 (SQ=TTTGACY); A cluster of WRKY binding sites act as negative regulatory elements for the inducible expression of AtWRKY18 (Chena and Chen, 2002); See also S000142;	-578	-	GTCTA	0.8
WBOXATNPR1	TF_motif_seq_0275		W-box found in promoter of Arabidopsis thaliana (A.t.) NPR1gene; Located between +70 and +79 in tandem; They were recognized specifically by salicylic acid (SA)-induced WRKY DNA binding proteins; See S000142 (SQ=TTGACC); See S000310 (SQ=TTTGACY); A cluster of WRKY binding sites act as negative regulatory elements for the inducible expression of AtWRKY18 (Chena and Chen, 2002); See also S000142;	-572	+	TTCAC	0.8
WBOXATNPR1	TF_motif_seq_0275		W-box found in promoter of Arabidopsis thaliana (A.t.) NPR1gene; Located between +70 and +79 in tandem; They were recognized specifically by salicylic acid (SA)-induced WRKY DNA binding proteins; See S000142 (SQ=TTGACC); See S000310 (SQ=TTTGACY); A cluster of WRKY binding sites act as negative regulatory elements for the inducible expression of AtWRKY18 (Chena and Chen, 2002); See also S000142;	-542	-	CTCAA	0.8
WBOXATNPR1	TF_motif_seq_0275		W-box found in promoter of Arabidopsis thaliana (A.t.) NPR1gene; Located between +70 and +79 in tandem; They were recognized specifically by salicylic acid (SA)-induced WRKY DNA binding proteins; See S000142 (SQ=TTGACC); See S000310 (SQ=TTTGACY); A cluster of WRKY binding sites act as negative regulatory elements for the inducible expression of AtWRKY18 (Chena and Chen, 2002); See also S000142;	-520	-	GTCTA	0.8
WBOXATNPR1	TF_motif_seq_0275		W-box found in promoter of Arabidopsis thaliana (A.t.) NPR1gene; Located between +70 and +79 in tandem; They were recognized specifically by salicylic acid (SA)-induced WRKY DNA binding proteins; See S000142 (SQ=TTGACC); See S000310 (SQ=TTTGACY); A cluster of WRKY binding sites act as negative regulatory elements for the inducible expression of AtWRKY18 (Chena and Chen, 2002); See also S000142;	-478	+	TTCAC	0.8
WBOXATNPR1	TF_motif_seq_0275		W-box found in promoter of Arabidopsis thaliana (A.t.) NPR1gene; Located between +70 and +79 in tandem; They were recognized specifically by salicylic acid (SA)-induced WRKY DNA binding proteins; See S000142 (SQ=TTGACC); See S000310 (SQ=TTTGACY); A cluster of WRKY binding sites act as negative regulatory elements for the inducible expression of AtWRKY18 (Chena and Chen, 2002); See also S000142;	-446	+	GTGAC	0.8
WBOXATNPR1	TF_motif_seq_0275		W-box found in promoter of Arabidopsis thaliana (A.t.) NPR1gene; Located between +70 and +79 in tandem; They were recognized specifically by salicylic acid (SA)-induced WRKY DNA binding proteins; See S000142 (SQ=TTGACC); See S000310 (SQ=TTTGACY); A cluster of WRKY binding sites act as negative regulatory elements for the inducible expression of AtWRKY18 (Chena and Chen, 2002); See also S000142;	-411	+	CTGAC	0.8
WBOXATNPR1	TF_motif_seq_0275		W-box found in promoter of Arabidopsis thaliana (A.t.) NPR1gene; Located between +70 and +79 in tandem; They were recognized specifically by salicylic acid (SA)-induced WRKY DNA binding proteins; See S000142 (SQ=TTGACC); See S000310 (SQ=TTTGACY); A cluster of WRKY binding sites act as negative regulatory elements for the inducible expression of AtWRKY18 (Chena and Chen, 2002); See also S000142;	-341	+	TTGAT	0.8
WBOXATNPR1	TF_motif_seq_0275		W-box found in promoter of Arabidopsis thaliana (A.t.) NPR1gene; Located between +70 and +79 in tandem; They were recognized specifically by salicylic acid (SA)-induced WRKY DNA binding proteins; See S000142 (SQ=TTGACC); See S000310 (SQ=TTTGACY); A cluster of WRKY binding sites act as negative regulatory elements for the inducible expression of AtWRKY18 (Chena and Chen, 2002); See also S000142;	-260	-	GTCAC	0.8
WBOXATNPR1	TF_motif_seq_0275		W-box found in promoter of Arabidopsis thaliana (A.t.) NPR1gene; Located between +70 and +79 in tandem; They were recognized specifically by salicylic acid (SA)-induced WRKY DNA binding proteins; See S000142 (SQ=TTGACC); See S000310 (SQ=TTTGACY); A cluster of WRKY binding sites act as negative regulatory elements for the inducible expression of AtWRKY18 (Chena and Chen, 2002); See also S000142;	-252	+	TTGAT	0.8
WBOXATNPR1	TF_motif_seq_0275		W-box found in promoter of Arabidopsis thaliana (A.t.) NPR1gene; Located between +70 and +79 in tandem; They were recognized specifically by salicylic acid (SA)-induced WRKY DNA binding proteins; See S000142 (SQ=TTGACC); See S000310 (SQ=TTTGACY); A cluster of WRKY binding sites act as negative regulatory elements for the inducible expression of AtWRKY18 (Chena and Chen, 2002); See also S000142;	-231	-	GTAAA	0.8
WBOXATNPR1	TF_motif_seq_0275		W-box found in promoter of Arabidopsis thaliana (A.t.) NPR1gene; Located between +70 and +79 in tandem; They were recognized specifically by salicylic acid (SA)-induced WRKY DNA binding proteins; See S000142 (SQ=TTGACC); See S000310 (SQ=TTTGACY); A cluster of WRKY binding sites act as negative regulatory elements for the inducible expression of AtWRKY18 (Chena and Chen, 2002); See also S000142;	-205	+	TTGAA	0.8
WBOXATNPR1	TF_motif_seq_0275		W-box found in promoter of Arabidopsis thaliana (A.t.) NPR1gene; Located between +70 and +79 in tandem; They were recognized specifically by salicylic acid (SA)-induced WRKY DNA binding proteins; See S000142 (SQ=TTGACC); See S000310 (SQ=TTTGACY); A cluster of WRKY binding sites act as negative regulatory elements for the inducible expression of AtWRKY18 (Chena and Chen, 2002); See also S000142;	-199	-	TTCAA	0.8
WBOXATNPR1	TF_motif_seq_0275		W-box found in promoter of Arabidopsis thaliana (A.t.) NPR1gene; Located between +70 and +79 in tandem; They were recognized specifically by salicylic acid (SA)-induced WRKY DNA binding proteins; See S000142 (SQ=TTGACC); See S000310 (SQ=TTTGACY); A cluster of WRKY binding sites act as negative regulatory elements for the inducible expression of AtWRKY18 (Chena and Chen, 2002); See also S000142;	-163	+	TTCAC	0.8
WBOXATNPR1	TF_motif_seq_0275		W-box found in promoter of Arabidopsis thaliana (A.t.) NPR1gene; Located between +70 and +79 in tandem; They were recognized specifically by salicylic acid (SA)-induced WRKY DNA binding proteins; See S000142 (SQ=TTGACC); See S000310 (SQ=TTTGACY); A cluster of WRKY binding sites act as negative regulatory elements for the inducible expression of AtWRKY18 (Chena and Chen, 2002); See also S000142;	-135	+	CTGAC	0.8
WBOXATNPR1	TF_motif_seq_0275		W-box found in promoter of Arabidopsis thaliana (A.t.) NPR1gene; Located between +70 and +79 in tandem; They were recognized specifically by salicylic acid (SA)-induced WRKY DNA binding proteins; See S000142 (SQ=TTGACC); See S000310 (SQ=TTTGACY); A cluster of WRKY binding sites act as negative regulatory elements for the inducible expression of AtWRKY18 (Chena and Chen, 2002); See also S000142;	-105	-	TTCAA	0.8
WBOXATNPR1	TF_motif_seq_0275		W-box found in promoter of Arabidopsis thaliana (A.t.) NPR1gene; Located between +70 and +79 in tandem; They were recognized specifically by salicylic acid (SA)-induced WRKY DNA binding proteins; See S000142 (SQ=TTGACC); See S000310 (SQ=TTTGACY); A cluster of WRKY binding sites act as negative regulatory elements for the inducible expression of AtWRKY18 (Chena and Chen, 2002); See also S000142;	-73	-	GTCAA	1
WBOXATNPR1	TF_motif_seq_0275		W-box found in promoter of Arabidopsis thaliana (A.t.) NPR1gene; Located between +70 and +79 in tandem; They were recognized specifically by salicylic acid (SA)-induced WRKY DNA binding proteins; See S000142 (SQ=TTGACC); See S000310 (SQ=TTTGACY); A cluster of WRKY binding sites act as negative regulatory elements for the inducible expression of AtWRKY18 (Chena and Chen, 2002); See also S000142;	-6	+	TTGAG	0.8
WBOXATNPR1	TF_motif_seq_0275		W-box found in promoter of Arabidopsis thaliana (A.t.) NPR1gene; Located between +70 and +79 in tandem; They were recognized specifically by salicylic acid (SA)-induced WRKY DNA binding proteins; See S000142 (SQ=TTGACC); See S000310 (SQ=TTTGACY); A cluster of WRKY binding sites act as negative regulatory elements for the inducible expression of AtWRKY18 (Chena and Chen, 2002); See also S000142;	52	+	TTGAG	0.8
WBOXATNPR1	TF_motif_seq_0275		W-box found in promoter of Arabidopsis thaliana (A.t.) NPR1gene; Located between +70 and +79 in tandem; They were recognized specifically by salicylic acid (SA)-induced WRKY DNA binding proteins; See S000142 (SQ=TTGACC); See S000310 (SQ=TTTGACY); A cluster of WRKY binding sites act as negative regulatory elements for the inducible expression of AtWRKY18 (Chena and Chen, 2002); See also S000142;	80	+	TTGAT	0.8
XYLAT	TF_motif_seq_0404		cis-element identified among the promoters of the "core xylemgene set";	-637	-	tttTTTGT	0.88
XYLAT	TF_motif_seq_0404		cis-element identified among the promoters of the "core xylemgene set";	-598	+	ACAAAaaa	0.88
XYLAT	TF_motif_seq_0404		cis-element identified among the promoters of the "core xylemgene set";	-142	+	ACAAAgac	0.88
AGL19	AT4G22950	MADS box; MIKC	AGAMOUS-like 19; Agamous-like MADS-box protein AGL19 [AGL19] [F7H19.130]	-943	+	atatgagataaatAGAAAtat	0.87
AGL19	AT4G22950	MADS box; MIKC	AGAMOUS-like 19; Agamous-like MADS-box protein AGL19 [AGL19] [F7H19.130]	-247	-	attTTTCTtttttctcgtaaa	0.87
AGL19	AT4G22950	MADS box; MIKC	AGAMOUS-like 19; Agamous-like MADS-box protein AGL19 [AGL19] [F7H19.130]	-2	+	gcagatcataaacAGAAAaca	0.87
AGL19	AT4G22950	MADS box; MIKC	AGAMOUS-like 19; Agamous-like MADS-box protein AGL19 [AGL19] [F7H19.130]	-1166	-	accatTTTTGt	0.93
AGL19	AT4G22950	MADS box; MIKC	AGAMOUS-like 19; Agamous-like MADS-box protein AGL19 [AGL19] [F7H19.130]	-598	+	aCAAAAaaagt	0.9
AGL19	AT4G22950	MADS box; MIKC	AGAMOUS-like 19; Agamous-like MADS-box protein AGL19 [AGL19] [F7H19.130]	-426	+	cCAAAAaacgc	0.93
AGL24	AT4G24540	MADS box; MIKC	AGAMOUS-like 24; MADS-box protein AGL24 (Protein AGAMOUS-LIKE 24) [AGL24] [F22K18.260]	-1166	-	accatTTTTGt	0.93
AGL24	AT4G24540	MADS box; MIKC	AGAMOUS-like 24; MADS-box protein AGL24 (Protein AGAMOUS-LIKE 24) [AGL24] [F22K18.260]	-598	+	aCAAAAaaagt	0.9
AGL24	AT4G24540	MADS box; MIKC	AGAMOUS-like 24; MADS-box protein AGL24 (Protein AGAMOUS-LIKE 24) [AGL24] [F22K18.260]	-426	+	cCAAAAaacgc	0.93
FLC	AT5G10140	MADS box; MIKC	K-box region and MADS-box transcription factor family protein; MADS-box protein FLOWERING LOCUS C (MADS-box protein FLOWERING LOCUS F) [FLC] [FLF] [T31P16.130]	-943	+	atatgagataaatAGAAAtat	0.87
FLC	AT5G10140	MADS box; MIKC	K-box region and MADS-box transcription factor family protein; MADS-box protein FLOWERING LOCUS C (MADS-box protein FLOWERING LOCUS F) [FLC] [FLF] [T31P16.130]	-247	-	attTTTCTtttttctcgtaaa	0.87
FLC	AT5G10140	MADS box; MIKC	K-box region and MADS-box transcription factor family protein; MADS-box protein FLOWERING LOCUS C (MADS-box protein FLOWERING LOCUS F) [FLC] [FLF] [T31P16.130]	-2	+	gcagatcataaacAGAAAaca	0.87
AT5G51860	AT5G51860	MADS box		-1166	-	accatTTTTGt	0.93
AT5G51860	AT5G51860	MADS box		-598	+	aCAAAAaaagt	0.9
AT5G51860	AT5G51860	MADS box		-426	+	cCAAAAaacgc	0.93
AGL71	AT5G51870	MADS box		-600	+	tcaCAAAAaaagtaa	0.85
AGL71	AT5G51870	MADS box		-428	+	atcCAAAAaacgcaa	0.9
AGL8	AT5G60910	MADS box; MIKC	AGAMOUS-like 8; Agamous-like MADS-box protein AGL8 (Floral homeotic protein AGL8) (Transcription factor FRUITFULL) [AGL8] [FUL] [MSL3.3]	-1166	-	accatTTTTGt	0.93
AGL8	AT5G60910	MADS box; MIKC	AGAMOUS-like 8; Agamous-like MADS-box protein AGL8 (Floral homeotic protein AGL8) (Transcription factor FRUITFULL) [AGL8] [FUL] [MSL3.3]	-598	+	aCAAAAaaagt	0.9
AGL8	AT5G60910	MADS box; MIKC	AGAMOUS-like 8; Agamous-like MADS-box protein AGL8 (Floral homeotic protein AGL8) (Transcription factor FRUITFULL) [AGL8] [FUL] [MSL3.3]	-426	+	cCAAAAaacgc	0.93
AGL42	AT5G62165	MADS box		-1166	-	accatTTTTGt	0.93
AGL42	AT5G62165	MADS box		-598	+	aCAAAAaaagt	0.9
AGL42	AT5G62165	MADS box		-426	+	cCAAAAaacgc	0.93
MAF2	AT5G65050	MADS box		-943	+	atatgagataaatAGAAAtat	0.87
MAF2	AT5G65050	MADS box		-247	-	attTTTCTtttttctcgtaaa	0.87
MAF2	AT5G65050	MADS box		-2	+	gcagatcataaacAGAAAaca	0.87
FCL3	AT5G65060	MADS box		-943	+	atatgagataaatAGAAAtat	0.87
FCL3	AT5G65060	MADS box		-247	-	attTTTCTtttttctcgtaaa	0.87
FCL3	AT5G65060	MADS box		-2	+	gcagatcataaacAGAAAaca	0.87
AGL69	AT5G65070	MADS box		-943	+	atatgagataaatAGAAAtat	0.87
AGL69	AT5G65070	MADS box		-247	-	attTTTCTtttttctcgtaaa	0.87
AGL69	AT5G65070	MADS box		-2	+	gcagatcataaacAGAAAaca	0.87
AGL68	AT5G65080	MADS box; MIKC	K-box region and MADS-box transcription factor family protein; Protein MADS AFFECTING FLOWERING 5 (MADS box protein FCL1) (MADS-box protein AGAMOUS-LIKE 68) [MAF5] [AGL68] [FCL1] [F15O5.4]	-943	+	atatgagataaatAGAAAtat	0.87
AGL68	AT5G65080	MADS box; MIKC	K-box region and MADS-box transcription factor family protein; Protein MADS AFFECTING FLOWERING 5 (MADS box protein FCL1) (MADS-box protein AGAMOUS-LIKE 68) [MAF5] [AGL68] [FCL1] [F15O5.4]	-247	-	attTTTCTtttttctcgtaaa	0.87
AGL68	AT5G65080	MADS box; MIKC	K-box region and MADS-box transcription factor family protein; Protein MADS AFFECTING FLOWERING 5 (MADS box protein FCL1) (MADS-box protein AGAMOUS-LIKE 68) [MAF5] [AGL68] [FCL1] [F15O5.4]	-2	+	gcagatcataaacAGAAAaca	0.87
LHY	AT1G01060	Myb/SANT; MYB-related	Homeodomain-like superfamily protein; Protein LHY (MYB-related transcription factor LHY) (Protein LATE ELONGATED HYPOCOTYL) [LHY] [T25K16.6]	-917	-	aaGATATgt	0.98
LHY	AT1G01060	Myb/SANT; MYB-related	Homeodomain-like superfamily protein; Protein LHY (MYB-related transcription factor LHY) (Protein LATE ELONGATED HYPOCOTYL) [LHY] [T25K16.6]	-341	-	ttGATATtt	0.98
LHY	AT1G01060	Myb/SANT; MYB-related	Homeodomain-like superfamily protein; Protein LHY (MYB-related transcription factor LHY) (Protein LATE ELONGATED HYPOCOTYL) [LHY] [T25K16.6]	-252	-	ttGATATtt	0.98
AT1G01520	AT1G01520	Myb/SANT; MYB-related	Homeodomain-like superfamily protein; Protein REVEILLE 3 (Myb transcription factor LHY-CCA1-like3) (Myb-related protein ASG4) (Protein ALTERED SEED GERMINATION 4) (Transcription factor ASG4) [RVE3] [ASG4] [LCL3] [F22L4.18]	-1287	+	atGATATta	0.86
AT1G01520	AT1G01520	Myb/SANT; MYB-related	Homeodomain-like superfamily protein; Protein REVEILLE 3 (Myb transcription factor LHY-CCA1-like3) (Myb-related protein ASG4) (Protein ALTERED SEED GERMINATION 4) (Transcription factor ASG4) [RVE3] [ASG4] [LCL3] [F22L4.18]	-1217	-	taATATCgt	0.86
AT1G01520	AT1G01520	Myb/SANT; MYB-related	Homeodomain-like superfamily protein; Protein REVEILLE 3 (Myb transcription factor LHY-CCA1-like3) (Myb-related protein ASG4) (Protein ALTERED SEED GERMINATION 4) (Transcription factor ASG4) [RVE3] [ASG4] [LCL3] [F22L4.18]	-341	+	ttGATATtt	0.86
AT1G01520	AT1G01520	Myb/SANT; MYB-related	Homeodomain-like superfamily protein; Protein REVEILLE 3 (Myb transcription factor LHY-CCA1-like3) (Myb-related protein ASG4) (Protein ALTERED SEED GERMINATION 4) (Transcription factor ASG4) [RVE3] [ASG4] [LCL3] [F22L4.18]	-252	+	ttGATATtt	0.86
CDC5	AT1G09770	Myb/SANT; trp; MYB	cell division cycle 5-like protein; cell division cycle 5; Cell division cycle 5-like protein (Cdc5-like protein) (Atypical R2R3-MYB transcription factor CDC5) (MOS4-associated complex protein 1) (MAC protein 1) (Protein MYB DOMAIN CELL DIVISION CYCLE 5) (AtMYBCD5) [CDC5] [MAC1] [MYBCD5] [F21M12.15]	-490	-	agCTGAG	0.86
EPR1	AT1G18330	Myb/SANT; MYB-related	Homeodomain-like superfamily protein; Protein REVEILLE 7 (Early-phytochrome-responsive 1) (MYB-related transcription factor EPR1) [RVE7] [EPR1] [F15H18.16]	-1286	-	tGATATtaa	0.97
EPR1	AT1G18330	Myb/SANT; MYB-related	Homeodomain-like superfamily protein; Protein REVEILLE 7 (Early-phytochrome-responsive 1) (MYB-related transcription factor EPR1) [RVE7] [EPR1] [F15H18.16]	-1218	+	ataATATCg	0.97
EPR1	AT1G18330	Myb/SANT; MYB-related	Homeodomain-like superfamily protein; Protein REVEILLE 7 (Early-phytochrome-responsive 1) (MYB-related transcription factor EPR1) [RVE7] [EPR1] [F15H18.16]	-340	-	tGATATtta	0.99
EPR1	AT1G18330	Myb/SANT; MYB-related	Homeodomain-like superfamily protein; Protein REVEILLE 7 (Early-phytochrome-responsive 1) (MYB-related transcription factor EPR1) [RVE7] [EPR1] [F15H18.16]	-251	-	tGATATttt	0.99
MYB3	AT1G22640	Myb/SANT; MYB	myb domain protein 3; Transcription factor MYB3 (Myb-related protein 3) (AtMYB3) [MYB3] [F12K8.1] [T22J18.19]	-553	-	actACCTActt	0.93
AT1G25550	AT1G25550	Myb/SANT		-482	-	taGATTCact	0.99
KAN2	AT1G32240	Myb/SANT; G2-like	Homeodomain-like superfamily protein; Probable transcription factor KAN2 (Protein KANADI 2) [KAN2] [F27G20.7]	-929	+	gaAATATttt	0.96
KAN2	AT1G32240	Myb/SANT; G2-like	Homeodomain-like superfamily protein; Probable transcription factor KAN2 (Protein KANADI 2) [KAN2] [F27G20.7]	-929	-	gaaATATTtt	0.96
AT1G68670	AT1G68670	Myb/SANT		-482	-	taGATTCact	1
ARR14	AT2G01760	Myb/SANT; MYB; ARR-B	response regulator 14; Two-component response regulator ARR14 [ARR14] [T8O11.7]	-482	-	tAGATTcact	0.98
ARR14	AT2G01760	Myb/SANT; MYB; ARR-B	response regulator 14; Two-component response regulator ARR14 [ARR14] [T8O11.7]	-1486	+	AGATT	1
ARR14	AT2G01760	Myb/SANT; MYB; ARR-B	response regulator 14; Two-component response regulator ARR14 [ARR14] [T8O11.7]	-1112	+	AGATT	1
ARR14	AT2G01760	Myb/SANT; MYB; ARR-B	response regulator 14; Two-component response regulator ARR14 [ARR14] [T8O11.7]	-481	+	AGATT	1
ARR14	AT2G01760	Myb/SANT; MYB; ARR-B	response regulator 14; Two-component response regulator ARR14 [ARR14] [T8O11.7]	-429	-	AATCC	1
ARR14	AT2G01760	Myb/SANT; MYB; ARR-B	response regulator 14; Two-component response regulator ARR14 [ARR14] [T8O11.7]	-317	-	AATCT	1
ARR14	AT2G01760	Myb/SANT; MYB; ARR-B	response regulator 14; Two-component response regulator ARR14 [ARR14] [T8O11.7]	-306	+	GGATT	1
ARR14	AT2G01760	Myb/SANT; MYB; ARR-B	response regulator 14; Two-component response regulator ARR14 [ARR14] [T8O11.7]	-58	+	AGATT	1
AT2G03500	AT2G03500	Myb/SANT		-482	-	taGATTCact	0.99
MYB7	AT2G16720	Myb/SANT		-553	-	actACCTActt	0.93
MYB7	AT2G16720	Myb/SANT		-551	-	tACCTAct	0.95
AT3G09600	AT3G09600	Myb/SANT; MYB-related	Homeodomain-like superfamily protein; Protein REVEILLE 8 (MYB-like transcription factor) (Protein LHY-CCA1-like 5) [RVE8] [LCL5] [F11F8.19]	-1287	+	atGATATta	0.86
AT3G09600	AT3G09600	Myb/SANT; MYB-related	Homeodomain-like superfamily protein; Protein REVEILLE 8 (MYB-like transcription factor) (Protein LHY-CCA1-like 5) [RVE8] [LCL5] [F11F8.19]	-1217	-	taATATCgt	0.86
AT3G09600	AT3G09600	Myb/SANT; MYB-related	Homeodomain-like superfamily protein; Protein REVEILLE 8 (MYB-like transcription factor) (Protein LHY-CCA1-like 5) [RVE8] [LCL5] [F11F8.19]	-341	+	ttGATATtt	0.86
AT3G09600	AT3G09600	Myb/SANT; MYB-related	Homeodomain-like superfamily protein; Protein REVEILLE 8 (MYB-like transcription factor) (Protein LHY-CCA1-like 5) [RVE8] [LCL5] [F11F8.19]	-252	+	ttGATATtt	0.86
AT3G09600	AT3G09600	Myb/SANT; MYB-related	Homeodomain-like superfamily protein; Protein REVEILLE 8 (MYB-like transcription factor) (Protein LHY-CCA1-like 5) [RVE8] [LCL5] [F11F8.19]	-340	-	tGATATtt	0.97
AT3G09600	AT3G09600	Myb/SANT; MYB-related	Homeodomain-like superfamily protein; Protein REVEILLE 8 (MYB-like transcription factor) (Protein LHY-CCA1-like 5) [RVE8] [LCL5] [F11F8.19]	-251	-	tGATATtt	0.97
AT3G10113	AT3G10113	Myb/SANT		-1286	-	tGATATtaa	0.97
AT3G10113	AT3G10113	Myb/SANT		-1218	+	ataATATCg	0.97
AT3G10113	AT3G10113	Myb/SANT		-340	-	tGATATtta	0.99
AT3G10113	AT3G10113	Myb/SANT		-251	-	tGATATttt	0.99
ARR1	AT3G16857	Myb/SANT; ARR-B	response regulator 1; Two-component response regulator ARR1 [ARR1] [K20I9.9] [MUH15.1]	-482	-	taGATTCact	0.98
ARR1	AT3G16857	Myb/SANT; ARR-B	response regulator 1; Two-component response regulator ARR1 [ARR1] [K20I9.9] [MUH15.1]	-1486	+	AGATT	1
ARR1	AT3G16857	Myb/SANT; ARR-B	response regulator 1; Two-component response regulator ARR1 [ARR1] [K20I9.9] [MUH15.1]	-1112	+	AGATT	1
ARR1	AT3G16857	Myb/SANT; ARR-B	response regulator 1; Two-component response regulator ARR1 [ARR1] [K20I9.9] [MUH15.1]	-481	+	AGATT	1
ARR1	AT3G16857	Myb/SANT; ARR-B	response regulator 1; Two-component response regulator ARR1 [ARR1] [K20I9.9] [MUH15.1]	-429	-	AATCC	1
ARR1	AT3G16857	Myb/SANT; ARR-B	response regulator 1; Two-component response regulator ARR1 [ARR1] [K20I9.9] [MUH15.1]	-317	-	AATCT	1
ARR1	AT3G16857	Myb/SANT; ARR-B	response regulator 1; Two-component response regulator ARR1 [ARR1] [K20I9.9] [MUH15.1]	-306	+	GGATT	1
ARR1	AT3G16857	Myb/SANT; ARR-B	response regulator 1; Two-component response regulator ARR1 [ARR1] [K20I9.9] [MUH15.1]	-58	+	AGATT	1
AT3G25790	AT3G25790	Myb/SANT		-482	-	taGATTCact	0.99
AT3G25790	AT3G25790	Myb/SANT		-482	-	taGATTCact	1
AT4G01280	AT4G01280	Myb/SANT; MYB-related	Homeodomain-like superfamily protein; Protein REVEILLE 5 [RVE5] [F2N1.20]	-1287	+	atGATATta	0.86
AT4G01280	AT4G01280	Myb/SANT; MYB-related	Homeodomain-like superfamily protein; Protein REVEILLE 5 [RVE5] [F2N1.20]	-1217	-	taATATCgt	0.86
AT4G01280	AT4G01280	Myb/SANT; MYB-related	Homeodomain-like superfamily protein; Protein REVEILLE 5 [RVE5] [F2N1.20]	-341	+	ttGATATtt	0.86
AT4G01280	AT4G01280	Myb/SANT; MYB-related	Homeodomain-like superfamily protein; Protein REVEILLE 5 [RVE5] [F2N1.20]	-252	+	ttGATATtt	0.86
AT4G01280	AT4G01280	Myb/SANT; MYB-related	Homeodomain-like superfamily protein; Protein REVEILLE 5 [RVE5] [F2N1.20]	-340	-	tGATATtt	0.97
AT4G01280	AT4G01280	Myb/SANT; MYB-related	Homeodomain-like superfamily protein; Protein REVEILLE 5 [RVE5] [F2N1.20]	-251	-	tGATATtt	0.97
AtMYB6	AT4G09460	Myb/SANT; MYB	myb domain protein 6; Transcription repressor MYB6 (Myb-related protein 6) (AtMYB6) [MYB6] [T15G18.120]	-553	-	actACCTActt	0.93
AtMYB6	AT4G09460	Myb/SANT; MYB	myb domain protein 6; Transcription repressor MYB6 (Myb-related protein 6) (AtMYB6) [MYB6] [T15G18.120]	-551	-	tACCTAct	0.95
ARR2	AT4G16110	Myb/SANT; ARR-B	response regulator 2; Two-component response regulator ARR2 (Receiver-like protein 5) [ARR2] [ARP5] [dl4095w] [FCAALL.297]	-1486	+	AGATT	1
ARR2	AT4G16110	Myb/SANT; ARR-B	response regulator 2; Two-component response regulator ARR2 (Receiver-like protein 5) [ARR2] [ARP5] [dl4095w] [FCAALL.297]	-1112	+	AGATT	1
ARR2	AT4G16110	Myb/SANT; ARR-B	response regulator 2; Two-component response regulator ARR2 (Receiver-like protein 5) [ARR2] [ARP5] [dl4095w] [FCAALL.297]	-481	+	AGATT	1
ARR2	AT4G16110	Myb/SANT; ARR-B	response regulator 2; Two-component response regulator ARR2 (Receiver-like protein 5) [ARR2] [ARP5] [dl4095w] [FCAALL.297]	-429	-	AATCC	1
ARR2	AT4G16110	Myb/SANT; ARR-B	response regulator 2; Two-component response regulator ARR2 (Receiver-like protein 5) [ARR2] [ARP5] [dl4095w] [FCAALL.297]	-317	-	AATCT	1
ARR2	AT4G16110	Myb/SANT; ARR-B	response regulator 2; Two-component response regulator ARR2 (Receiver-like protein 5) [ARR2] [ARP5] [dl4095w] [FCAALL.297]	-306	+	GGATT	1
ARR2	AT4G16110	Myb/SANT; ARR-B	response regulator 2; Two-component response regulator ARR2 (Receiver-like protein 5) [ARR2] [ARP5] [dl4095w] [FCAALL.297]	-58	+	AGATT	1
KAN3	AT4G17695	Myb/SANT; G2-like	Homeodomain-like superfamily protein; Probable transcription factor KAN3 (Protein KANADI 3) [KAN3] [FCAALL]	-929	+	gaAATATttt	0.96
KAN3	AT4G17695	Myb/SANT; G2-like	Homeodomain-like superfamily protein; Probable transcription factor KAN3 (Protein KANADI 3) [KAN3] [FCAALL]	-929	-	gaaATATTtt	0.96
APRR2	AT4G18020	Myb/SANT; ARR-B	CheY-like two-component responsive regulator family protein; Two-component response regulator-like APRR2 (Pseudo-response regulator 2) (TOC2 protein) [APRR2] [TOC2] [T6K21.200]	-1486	+	AGATT	1
APRR2	AT4G18020	Myb/SANT; ARR-B	CheY-like two-component responsive regulator family protein; Two-component response regulator-like APRR2 (Pseudo-response regulator 2) (TOC2 protein) [APRR2] [TOC2] [T6K21.200]	-1112	+	AGATT	1
APRR2	AT4G18020	Myb/SANT; ARR-B	CheY-like two-component responsive regulator family protein; Two-component response regulator-like APRR2 (Pseudo-response regulator 2) (TOC2 protein) [APRR2] [TOC2] [T6K21.200]	-481	+	AGATT	1
APRR2	AT4G18020	Myb/SANT; ARR-B	CheY-like two-component responsive regulator family protein; Two-component response regulator-like APRR2 (Pseudo-response regulator 2) (TOC2 protein) [APRR2] [TOC2] [T6K21.200]	-429	-	AATCC	1
APRR2	AT4G18020	Myb/SANT; ARR-B	CheY-like two-component responsive regulator family protein; Two-component response regulator-like APRR2 (Pseudo-response regulator 2) (TOC2 protein) [APRR2] [TOC2] [T6K21.200]	-317	-	AATCT	1
APRR2	AT4G18020	Myb/SANT; ARR-B	CheY-like two-component responsive regulator family protein; Two-component response regulator-like APRR2 (Pseudo-response regulator 2) (TOC2 protein) [APRR2] [TOC2] [T6K21.200]	-306	+	GGATT	1
APRR2	AT4G18020	Myb/SANT; ARR-B	CheY-like two-component responsive regulator family protein; Two-component response regulator-like APRR2 (Pseudo-response regulator 2) (TOC2 protein) [APRR2] [TOC2] [T6K21.200]	-58	+	AGATT	1
ARR10	AT4G31920	Myb/SANT; ARR-B	response regulator 10; Two-component response regulator ARR10 (Receiver-like protein 4) [ARR10] [ARP4] [F10N7.270]	-1486	+	AGATT	1
ARR10	AT4G31920	Myb/SANT; ARR-B	response regulator 10; Two-component response regulator ARR10 (Receiver-like protein 4) [ARR10] [ARP4] [F10N7.270]	-1112	+	AGATT	1
ARR10	AT4G31920	Myb/SANT; ARR-B	response regulator 10; Two-component response regulator ARR10 (Receiver-like protein 4) [ARR10] [ARP4] [F10N7.270]	-481	+	AGATT	1
ARR10	AT4G31920	Myb/SANT; ARR-B	response regulator 10; Two-component response regulator ARR10 (Receiver-like protein 4) [ARR10] [ARP4] [F10N7.270]	-429	-	AATCC	1
ARR10	AT4G31920	Myb/SANT; ARR-B	response regulator 10; Two-component response regulator ARR10 (Receiver-like protein 4) [ARR10] [ARP4] [F10N7.270]	-317	-	AATCT	1
ARR10	AT4G31920	Myb/SANT; ARR-B	response regulator 10; Two-component response regulator ARR10 (Receiver-like protein 4) [ARR10] [ARP4] [F10N7.270]	-306	+	GGATT	1
ARR10	AT4G31920	Myb/SANT; ARR-B	response regulator 10; Two-component response regulator ARR10 (Receiver-like protein 4) [ARR10] [ARP4] [F10N7.270]	-58	+	AGATT	1
AtMYB32	AT4G34990	Myb/SANT; MYB	myb domain protein 32; Transcription factor MYB32 (Myb-related protein 32) (AtMYB32) [MYB32] [M4E13.50]	-551	-	tACCTAct	0.95
ATMYB4	AT4G38620	Myb/SANT; MYB	myb domain protein 4; Transcription repressor MYB4 (Myb-related protein 4) (AtMYB4) [MYB4] [F20M13.180]	-551	-	tACCTAct	0.95
LCL1	AT5G02840	Myb/SANT; MYB-related	LHY/CCA1-like 1; Protein REVEILLE 4 (Myb transcription factor LHY/CCA1-like 1) [RVE4] [LCL1] [F9G14.150]	-1287	+	atGATATta	0.86
LCL1	AT5G02840	Myb/SANT; MYB-related	LHY/CCA1-like 1; Protein REVEILLE 4 (Myb transcription factor LHY/CCA1-like 1) [RVE4] [LCL1] [F9G14.150]	-1217	-	taATATCgt	0.86
LCL1	AT5G02840	Myb/SANT; MYB-related	LHY/CCA1-like 1; Protein REVEILLE 4 (Myb transcription factor LHY/CCA1-like 1) [RVE4] [LCL1] [F9G14.150]	-341	+	ttGATATtt	0.86
LCL1	AT5G02840	Myb/SANT; MYB-related	LHY/CCA1-like 1; Protein REVEILLE 4 (Myb transcription factor LHY/CCA1-like 1) [RVE4] [LCL1] [F9G14.150]	-252	+	ttGATATtt	0.86
KAN	AT5G16560	Myb/SANT; MYB; G2-like	KANADI 1; Homeodomain-like superfamily protein; Transcription repressor KAN1 (Protein KANADI 1) [KAN1] [KAN] [MQK4.31]	-929	+	gaAATATttt	0.96
KAN	AT5G16560	Myb/SANT; MYB; G2-like	KANADI 1; Homeodomain-like superfamily protein; Transcription repressor KAN1 (Protein KANADI 1) [KAN1] [KAN] [MQK4.31]	-929	-	gaaATATTtt	0.96
KAN	AT5G16560	Myb/SANT; MYB; G2-like	KANADI 1; Homeodomain-like superfamily protein; Transcription repressor KAN1 (Protein KANADI 1) [KAN1] [KAN] [MQK4.31]	-218	-	gGAATAtaaa	0.97
RVE2	AT5G37260	Myb/SANT; MYB-related	Homeodomain-like superfamily protein; Protein REVEILLE 2 (MYB family transcription factor Circadian 1) [RVE2] [CIR1] [MNJ8.4]	-917	-	aaGATATgt	0.98
RVE2	AT5G37260	Myb/SANT; MYB-related	Homeodomain-like superfamily protein; Protein REVEILLE 2 (MYB family transcription factor Circadian 1) [RVE2] [CIR1] [MNJ8.4]	-341	-	ttGATATtt	0.98
RVE2	AT5G37260	Myb/SANT; MYB-related	Homeodomain-like superfamily protein; Protein REVEILLE 2 (MYB family transcription factor Circadian 1) [RVE2] [CIR1] [MNJ8.4]	-252	-	ttGATATtt	0.98
KAN4	AT5G42630	Myb/SANT; MYB; G2-like	KANADI 4; Homeodomain-like superfamily protein; Probable transcription factor KAN4 (Protein ABERRANT TESTA SHAPE) (Protein KANADI 4) [KAN4] [ATS] [MFO20.5]	-929	+	gaAATATttt	0.96
KAN4	AT5G42630	Myb/SANT; MYB; G2-like	KANADI 4; Homeodomain-like superfamily protein; Probable transcription factor KAN4 (Protein ABERRANT TESTA SHAPE) (Protein KANADI 4) [KAN4] [ATS] [MFO20.5]	-929	-	gaaATATTtt	0.96
PFG3	AT5G49330	Myb/SANT; MYB	myb domain protein 111	-552	-	ctACCTActt	0.89
PFG3	AT5G49330	Myb/SANT; MYB	myb domain protein 111	-552	-	ctACCTActt	0.94
AT5G52660	AT5G52660	Myb/SANT; MYB-related	Homeodomain-like superfamily protein; Protein REVEILLE 6 [RVE6] [F6N7.15]	-1287	+	atGATATta	0.86
AT5G52660	AT5G52660	Myb/SANT; MYB-related	Homeodomain-like superfamily protein; Protein REVEILLE 6 [RVE6] [F6N7.15]	-1217	-	taATATCgt	0.86
AT5G52660	AT5G52660	Myb/SANT; MYB-related	Homeodomain-like superfamily protein; Protein REVEILLE 6 [RVE6] [F6N7.15]	-341	+	ttGATATtt	0.86
AT5G52660	AT5G52660	Myb/SANT; MYB-related	Homeodomain-like superfamily protein; Protein REVEILLE 6 [RVE6] [F6N7.15]	-252	+	ttGATATtt	0.86
ARR18	AT5G58080	Myb/SANT; ARR-B	response regulator 18; Two-component response regulator ARR18 [ARR18] [K21L19.7]	-920	-	tagaAGATAtgta	0.96
ARR18	AT5G58080	Myb/SANT; ARR-B	response regulator 18; Two-component response regulator ARR18 [ARR18] [K21L19.7]	-362	-	ctacAGATActtg	0.94
ARR18	AT5G58080	Myb/SANT; ARR-B	response regulator 18; Two-component response regulator ARR18 [ARR18] [K21L19.7]	-1486	+	AGATT	1
ARR18	AT5G58080	Myb/SANT; ARR-B	response regulator 18; Two-component response regulator ARR18 [ARR18] [K21L19.7]	-1112	+	AGATT	1
ARR18	AT5G58080	Myb/SANT; ARR-B	response regulator 18; Two-component response regulator ARR18 [ARR18] [K21L19.7]	-481	+	AGATT	1
ARR18	AT5G58080	Myb/SANT; ARR-B	response regulator 18; Two-component response regulator ARR18 [ARR18] [K21L19.7]	-429	-	AATCC	1
ARR18	AT5G58080	Myb/SANT; ARR-B	response regulator 18; Two-component response regulator ARR18 [ARR18] [K21L19.7]	-317	-	AATCT	1
ARR18	AT5G58080	Myb/SANT; ARR-B	response regulator 18; Two-component response regulator ARR18 [ARR18] [K21L19.7]	-306	+	GGATT	1
ARR18	AT5G58080	Myb/SANT; ARR-B	response regulator 18; Two-component response regulator ARR18 [ARR18] [K21L19.7]	-58	+	AGATT	1
ATAF1	AT1G01720	NAC; NAM	NAC (No Apical Meristem) domain transcriptional regulator superfamily protein; NAC domain-containing protein 2 (ANAC002) [NAC002] [ATAF1] [T1N6.12]	-1441	+	taGTCAAat	1
ATAF1	AT1G01720	NAC; NAM	NAC (No Apical Meristem) domain transcriptional regulator superfamily protein; NAC domain-containing protein 2 (ANAC002) [NAC002] [ATAF1] [T1N6.12]	-1431	+	aaGTCAAaa	1
ATAF1	AT1G01720	NAC; NAM	NAC (No Apical Meristem) domain transcriptional regulator superfamily protein; NAC domain-containing protein 2 (ANAC002) [NAC002] [ATAF1] [T1N6.12]	-690	-	gtTTGACcc	1
ATAF1	AT1G01720	NAC; NAM	NAC (No Apical Meristem) domain transcriptional regulator superfamily protein; NAC domain-containing protein 2 (ANAC002) [NAC002] [ATAF1] [T1N6.12]	-75	+	ggGTCAAac	1
EMB2749	AT1G12260	NAC; NAM	NAC 007; NAC domain-containing protein 7 (ANAC007) (Protein EMBRYO DEFECTIVE 2749) (Protein VASCULAR RELATED NAC-DOMAIN 4) [NAC007] [EMB2749] [VND4] [T28K15.1]	-460	+	tTGCGTtcat	0.99
NST3	AT1G32770	NAC; NAM	NAC domain containing protein 12; NAC domain-containing protein 12 (ANAC012) (Protein NAC SECONDARY WALL THICKENING PROMOTING 3) (Protein SECONDARY WALL-ASSOCIATED NAC DOMAIN PROTEIN 1) [NAC012] [NST3] [SND1] [F6N18.15]	-460	+	tTGCGTtcat	0.99
ANAC014	AT1G33060	NAC; NAM		-1074	-	ataAGTAAa	0.79
ANAC014	AT1G33060	NAC; NAM		-1054	+	aTTACTttc	0.78
ANAC014	AT1G33060	NAC; NAM		-668	-	taaAGTAAa	0.78
ANAC014	AT1G33060	NAC; NAM		-537	+	aTTACTttt	0.78
ANAC015	AT1G33280	NAC; NAM	NAC domain containing protein 15; Protein BEARSKIN1 (NAC domain-containing protein 15) (ANAC015) [BRN1] [NAC015] [T16O9.16]	-460	+	tTGCGTtcat	0.99
NAM	AT1G52880	NAC; NAM	NAC (No Apical Meristem) domain transcriptional regulator superfamily protein; NAC domain-containing protein 18 (ANAC018) (Protein NO APICAL MERISTEM) (AtNAM) [NAC018] [NAM] [F14G24.15]	-1441	+	taGTCAAat	1
NAM	AT1G52880	NAC; NAM	NAC (No Apical Meristem) domain transcriptional regulator superfamily protein; NAC domain-containing protein 18 (ANAC018) (Protein NO APICAL MERISTEM) (AtNAM) [NAC018] [NAM] [F14G24.15]	-1431	+	aaGTCAAaa	1
NAM	AT1G52880	NAC; NAM	NAC (No Apical Meristem) domain transcriptional regulator superfamily protein; NAC domain-containing protein 18 (ANAC018) (Protein NO APICAL MERISTEM) (AtNAM) [NAC018] [NAM] [F14G24.15]	-690	-	gtTTGACcc	1
NAM	AT1G52880	NAC; NAM	NAC (No Apical Meristem) domain transcriptional regulator superfamily protein; NAC domain-containing protein 18 (ANAC018) (Protein NO APICAL MERISTEM) (AtNAM) [NAC018] [NAM] [F14G24.15]	-75	+	ggGTCAAac	1
ANAC019	AT1G52890	NAC; NAM	NAC domain containing protein 19; NAC domain-containing protein 19 (ANAC019) (Abscisic-acid-responsive NAC) (ANAC) [NAC019] [ANAC] [F14G24.16]	-1441	+	taGTCAAat	1
ANAC019	AT1G52890	NAC; NAM	NAC domain containing protein 19; NAC domain-containing protein 19 (ANAC019) (Abscisic-acid-responsive NAC) (ANAC) [NAC019] [ANAC] [F14G24.16]	-1431	+	aaGTCAAaa	1
ANAC019	AT1G52890	NAC; NAM	NAC domain containing protein 19; NAC domain-containing protein 19 (ANAC019) (Abscisic-acid-responsive NAC) (ANAC) [NAC019] [ANAC] [F14G24.16]	-690	-	gtTTGACcc	1
ANAC019	AT1G52890	NAC; NAM	NAC domain containing protein 19; NAC domain-containing protein 19 (ANAC019) (Abscisic-acid-responsive NAC) (ANAC) [NAC019] [ANAC] [F14G24.16]	-75	+	ggGTCAAac	1
VND5	AT1G62700	NAC; NAM		-460	+	tTGCGTtcat	0.99
NAP	AT1G69490	NAC; NAM	NAC-like, activated by AP3/PI; NAC transcription factor 29 (AtNAC029) (Protein NAC-LIKE, ACTIVATED BY AP3/PI) (AtNAP) [NAC029] [ANAC029] [NAC29] [NAP] [F10D13.14]	-1441	+	taGTCAAat	1
NAP	AT1G69490	NAC; NAM	NAC-like, activated by AP3/PI; NAC transcription factor 29 (AtNAC029) (Protein NAC-LIKE, ACTIVATED BY AP3/PI) (AtNAP) [NAC029] [ANAC029] [NAC29] [NAP] [F10D13.14]	-1431	+	aaGTCAAaa	1
NAP	AT1G69490	NAC; NAM	NAC-like, activated by AP3/PI; NAC transcription factor 29 (AtNAC029) (Protein NAC-LIKE, ACTIVATED BY AP3/PI) (AtNAP) [NAC029] [ANAC029] [NAC29] [NAP] [F10D13.14]	-690	-	gtTTGACcc	1
NAP	AT1G69490	NAC; NAM	NAC-like, activated by AP3/PI; NAC transcription factor 29 (AtNAC029) (Protein NAC-LIKE, ACTIVATED BY AP3/PI) (AtNAP) [NAC029] [ANAC029] [NAC29] [NAP] [F10D13.14]	-75	+	ggGTCAAac	1
ANAC030	AT1G71930	NAC; NAM		-460	+	tTGCGTtcat	0.99
CUC3	AT1G76420	NAC; NAM	NAC (No Apical Meristem) domain transcriptional regulator superfamily protein; Protein CUP-SHAPED COTYLEDON 3 (NAC domain-containing protein 31) (ANAC031) (NAC domain-containing protein CUC3) [NAC031] [CUC3] [NAC368] [F14G6.2] [F15M4.8]	-463	+	ttcTTGCGttc	0.94
CUC3	AT1G76420	NAC; NAM	NAC (No Apical Meristem) domain transcriptional regulator superfamily protein; Protein CUP-SHAPED COTYLEDON 3 (NAC domain-containing protein 31) (ANAC031) (NAC domain-containing protein CUC3) [NAC031] [CUC3] [NAC368] [F14G6.2] [F15M4.8]	-421	-	aaaCGCAActc	0.97
CUC3	AT1G76420	NAC; NAM	NAC (No Apical Meristem) domain transcriptional regulator superfamily protein; Protein CUP-SHAPED COTYLEDON 3 (NAC domain-containing protein 31) (ANAC031) (NAC domain-containing protein CUC3) [NAC031] [CUC3] [NAC368] [F14G6.2] [F15M4.8]	-422	-	aaaACGCAac	0.97
SMB	AT1G79580	NAC; NAM	NAC (No Apical Meristem) domain transcriptional regulator superfamily protein; Protein SOMBRERO (NAC domain-containing protein 33) (ANAC033) [SMB] [NAC033] [F20B17.1]	-460	+	tTGCGTtcat	0.99
VND1	AT2G18060	NAC; NAM		-460	+	tTGCGTtcat	0.99
ANAC038	AT2G24430	NAC; NAM		-463	+	ttcTTGCGttc	0.94
ANAC038	AT2G24430	NAC; NAM		-421	-	aaaCGCAActc	0.97
ANAC038	AT2G24430	NAC; NAM		-422	-	aaaACGCAac	0.97
NAC041	AT2G33480	NAC; NAM		-421	-	aaaCGCAAct	0.96
anac046	AT3G04060	NAC; NAM		-463	+	ttcTTGCGttc	0.94
anac046	AT3G04060	NAC; NAM		-421	-	aaaCGCAActc	0.97
anac046	AT3G04060	NAC; NAM		-422	-	aaaACGCAac	0.97
NAC047	AT3G04070	NAC; NAM		-1441	+	taGTCAAat	1
NAC047	AT3G04070	NAC; NAM		-1431	+	aaGTCAAaa	1
NAC047	AT3G04070	NAC; NAM		-690	-	gtTTGACcc	1
NAC047	AT3G04070	NAC; NAM		-75	+	ggGTCAAac	1
CUC1	AT3G15170	NAC; NAM	NAC (No Apical Meristem) domain transcriptional regulator superfamily protein; Protein CUP-SHAPED COTYLEDON 1 (NAC domain-containing protein 1) (NAC domain-containing protein 54) (ANAC054) (NAC domain-containing protein CUC1) [NAC054] [CUC1] [NAC1] [F4B12.8]	-463	+	ttcTTGCGttc	0.94
CUC1	AT3G15170	NAC; NAM	NAC (No Apical Meristem) domain transcriptional regulator superfamily protein; Protein CUP-SHAPED COTYLEDON 1 (NAC domain-containing protein 1) (NAC domain-containing protein 54) (ANAC054) (NAC domain-containing protein CUC1) [NAC054] [CUC1] [NAC1] [F4B12.8]	-421	-	aaaCGCAActc	0.97
CUC1	AT3G15170	NAC; NAM	NAC (No Apical Meristem) domain transcriptional regulator superfamily protein; Protein CUP-SHAPED COTYLEDON 1 (NAC domain-containing protein 1) (NAC domain-containing protein 54) (ANAC054) (NAC domain-containing protein CUC1) [NAC054] [CUC1] [NAC1] [F4B12.8]	-422	-	aaaACGCAac	0.97
NAC3	AT3G15500	NAC; NAM	NAC domain containing protein 3; NAC domain-containing protein 55 (ANAC055) (NAC domain-containing protein 3) (AtNAC3) [NAC055] [NAC3] [MJK13.16]	-1441	+	taGTCAAat	1
NAC3	AT3G15500	NAC; NAM	NAC domain containing protein 3; NAC domain-containing protein 55 (ANAC055) (NAC domain-containing protein 3) (AtNAC3) [NAC055] [NAC3] [MJK13.16]	-1431	+	aaGTCAAaa	1
NAC3	AT3G15500	NAC; NAM	NAC domain containing protein 3; NAC domain-containing protein 55 (ANAC055) (NAC domain-containing protein 3) (AtNAC3) [NAC055] [NAC3] [MJK13.16]	-690	-	gtTTGACcc	1
NAC3	AT3G15500	NAC; NAM	NAC domain containing protein 3; NAC domain-containing protein 55 (ANAC055) (NAC domain-containing protein 3) (AtNAC3) [NAC055] [NAC3] [MJK13.16]	-75	+	ggGTCAAac	1
NAC3	AT3G29035	NAC; NAM		-463	+	ttcTTGCGttc	0.94
NAC3	AT3G29035	NAC; NAM		-421	-	aaaCGCAActc	0.97
NAC3	AT3G29035	NAC; NAM		-422	-	aaaACGCAac	0.97
ATNAC2	AT3G15510	NAC; NAM		-1441	+	taGTCAAat	1
ATNAC2	AT3G15510	NAC; NAM		-1431	+	aaGTCAAaa	1
ATNAC2	AT3G15510	NAC; NAM		-690	-	gtTTGACcc	1
ATNAC2	AT3G15510	NAC; NAM		-75	+	ggGTCAAac	1
anac058	AT3G18400	NAC; NAM		-463	+	ttcTTGCGttc	0.94
anac058	AT3G18400	NAC; NAM		-421	-	aaaCGCAActc	0.97
anac058	AT3G18400	NAC; NAM		-422	-	aaaACGCAac	0.97
anac058	AT3G18400	NAC; NAM		-422	+	aaaACGCAac	0.93
ANAC062	AT3G49530	NAC; NAM		-1074	-	ataAGTAAa	0.79
ANAC062	AT3G49530	NAC; NAM		-1054	+	aTTACTttc	0.78
ANAC062	AT3G49530	NAC; NAM		-668	-	taaAGTAAa	0.78
ANAC062	AT3G49530	NAC; NAM		-537	+	aTTACTttt	0.78
NAC066	AT3G61910	NAC; NAM	NAC domain protein 66; NAC domain-containing protein 66 (ANAC066) (Protein NAC SECONDARY WALL THICKENING PROMOTING FACTOR 2) [NAC066] [NST2] [F21F14.80]	-460	+	tTGCGTtcat	0.99
BRN2	AT4G10350	NAC; NAM	NAC domain containing protein 70; Protein BEARSKIN1 (NAC domain-containing protein 70) (ANAC070) [BRN2] [NAC070] [F24G24.150]	-460	+	tTGCGTtcat	0.99
RD26	AT4G27410	NAC; NAM	NAC (No Apical Meristem) domain transcriptional regulator superfamily protein; NAC domain-containing protein 72 (ANAC072) (Protein RESPONSIVE TO DESICCATION 26) [NAC072] [RD26] [F27G19.10]	-1441	+	taGTCAAat	1
RD26	AT4G27410	NAC; NAM	NAC (No Apical Meristem) domain transcriptional regulator superfamily protein; NAC domain-containing protein 72 (ANAC072) (Protein RESPONSIVE TO DESICCATION 26) [NAC072] [RD26] [F27G19.10]	-1431	+	aaGTCAAaa	1
RD26	AT4G27410	NAC; NAM	NAC (No Apical Meristem) domain transcriptional regulator superfamily protein; NAC domain-containing protein 72 (ANAC072) (Protein RESPONSIVE TO DESICCATION 26) [NAC072] [RD26] [F27G19.10]	-690	-	gtTTGACcc	1
RD26	AT4G27410	NAC; NAM	NAC (No Apical Meristem) domain transcriptional regulator superfamily protein; NAC domain-containing protein 72 (ANAC072) (Protein RESPONSIVE TO DESICCATION 26) [NAC072] [RD26] [F27G19.10]	-75	+	ggGTCAAac	1
NTL9	AT4G35580	NAC; NAM		-1074	-	ataAGTAAa	0.79
NTL9	AT4G35580	NAC; NAM		-1054	+	aTTACTttc	0.78
NTL9	AT4G35580	NAC; NAM		-668	-	taaAGTAAa	0.78
NTL9	AT4G35580	NAC; NAM		-537	+	aTTACTttt	0.78
ANAC076	AT4G36160	NAC; NAM		-460	+	tTGCGTtcat	0.99
NAC083	AT5G13180	NAC; NAM		-421	-	aaaCGCAAct	0.96
ANAC087	AT5G18270	NAC; NAM		-463	+	ttcTTGCGttc	0.94
ANAC087	AT5G18270	NAC; NAM		-421	-	aaaCGCAActc	0.97
ANAC087	AT5G18270	NAC; NAM		-422	-	aaaACGCAac	0.97
TIP	AT5G24590	NAC; NAM		-1074	-	ataAGTAAa	0.79
TIP	AT5G24590	NAC; NAM		-1054	+	aTTACTttc	0.78
TIP	AT5G24590	NAC; NAM		-668	-	taaAGTAAa	0.78
TIP	AT5G24590	NAC; NAM		-537	+	aTTACTttt	0.78
CUC2	AT5G53950	NAC; NAM	NAC (No Apical Meristem) domain transcriptional regulator superfamily protein; Protein CUP-SHAPED COTYLEDON 2 (NAC domain-containing protein 98) (ANAC098) (NAC domain-containing protein CUC2) [NAC098] [CUC2] [K19P17.12]	-463	+	ttcTTGCGttc	0.94
CUC2	AT5G53950	NAC; NAM	NAC (No Apical Meristem) domain transcriptional regulator superfamily protein; Protein CUP-SHAPED COTYLEDON 2 (NAC domain-containing protein 98) (ANAC098) (NAC domain-containing protein CUC2) [NAC098] [CUC2] [K19P17.12]	-421	-	aaaCGCAActc	0.97
CUC2	AT5G53950	NAC; NAM	NAC (No Apical Meristem) domain transcriptional regulator superfamily protein; Protein CUP-SHAPED COTYLEDON 2 (NAC domain-containing protein 98) (ANAC098) (NAC domain-containing protein CUC2) [NAC098] [CUC2] [K19P17.12]	-422	-	aaaACGCAac	0.97
NAC101	AT5G62380	NAC; NAM		-460	+	tTGCGTtcat	0.99
ANAC105	AT5G66300	NAC; NAM		-460	+	tTGCGTtcat	0.99
AtSPL8	AT1G02065	SBP		-1297	+	tatggtGTACAtgata	0.95
AtSPL8	AT1G02065	SBP		-1297	-	tatggTGTACatgata	0.95
AtSPL8	AT1G02065	SBP		-1216	+	aatatcGTACAccttc	0.95
AtSPL8	AT1G02065	SBP		-1197	+	tattgtGTACAcctca	0.94
AtSPL8	AT1G02065	SBP		-1110	+	attagtGTACAtaaaa	0.97
AtSPL8	AT1G02065	SBP		-1110	-	attagTGTACataaaa	0.95
AtSPL8	AT1G02065	SBP		-1098	+	aaaagtGTACAaatgt	0.96
AtSPL8	AT1G02065	SBP		-1002	+	gatggtGTACAccatt	0.94
AtSPL8	AT1G02065	SBP		-1002	-	gatggTGTACaccatt	0.94
AtSPL8	AT1G02065	SBP		-885	+	gttagtGTACAaaact	0.94
SPL14	AT1G20980	SBP	squamosa promoter binding protein-like 14; Squamosa promoter-binding-like protein 14 (Protein FUMONISIN B1-RESISTANT 6) (SPL1-related protein 2) [SPL14] [FBR6] [SPL1R2] [F9H16.3]	-1316	+	ggtGTACGa	0.99
SPL14	AT1G20980	SBP	squamosa promoter binding protein-like 14; Squamosa promoter-binding-like protein 14 (Protein FUMONISIN B1-RESISTANT 6) (SPL1-related protein 2) [SPL14] [FBR6] [SPL1R2] [F9H16.3]	-1212	-	tCGTACacc	0.99
SPL14	AT1G20980	SBP	squamosa promoter binding protein-like 14; Squamosa promoter-binding-like protein 14 (Protein FUMONISIN B1-RESISTANT 6) (SPL1-related protein 2) [SPL14] [FBR6] [SPL1R2] [F9H16.3]	-856	+	ggtGTACGa	0.99
SPL14	AT1G20980	SBP	squamosa promoter binding protein-like 14; Squamosa promoter-binding-like protein 14 (Protein FUMONISIN B1-RESISTANT 6) (SPL1-related protein 2) [SPL14] [FBR6] [SPL1R2] [F9H16.3]	-1320	+	agatggtGTACGaaaatgt	0.83
SPL14	AT1G20980	SBP	squamosa promoter binding protein-like 14; Squamosa promoter-binding-like protein 14 (Protein FUMONISIN B1-RESISTANT 6) (SPL1-related protein 2) [SPL14] [FBR6] [SPL1R2] [F9H16.3]	-1375	+	agTGTACaa	0.75
SPL14	AT1G20980	SBP	squamosa promoter binding protein-like 14; Squamosa promoter-binding-like protein 14 (Protein FUMONISIN B1-RESISTANT 6) (SPL1-related protein 2) [SPL14] [FBR6] [SPL1R2] [F9H16.3]	-1374	-	gtGTACAaa	0.75
SPL14	AT1G20980	SBP	squamosa promoter binding protein-like 14; Squamosa promoter-binding-like protein 14 (Protein FUMONISIN B1-RESISTANT 6) (SPL1-related protein 2) [SPL14] [FBR6] [SPL1R2] [F9H16.3]	-1363	+	gaTGTACaa	0.75
SPL14	AT1G20980	SBP	squamosa promoter binding protein-like 14; Squamosa promoter-binding-like protein 14 (Protein FUMONISIN B1-RESISTANT 6) (SPL1-related protein 2) [SPL14] [FBR6] [SPL1R2] [F9H16.3]	-1362	-	atGTACAaa	0.75
SPL14	AT1G20980	SBP	squamosa promoter binding protein-like 14; Squamosa promoter-binding-like protein 14 (Protein FUMONISIN B1-RESISTANT 6) (SPL1-related protein 2) [SPL14] [FBR6] [SPL1R2] [F9H16.3]	-1315	-	gtGTACGaa	0.88
SPL14	AT1G20980	SBP	squamosa promoter binding protein-like 14; Squamosa promoter-binding-like protein 14 (Protein FUMONISIN B1-RESISTANT 6) (SPL1-related protein 2) [SPL14] [FBR6] [SPL1R2] [F9H16.3]	-1231	-	ttGTACAcc	0.75
SPL14	AT1G20980	SBP	squamosa promoter binding protein-like 14; Squamosa promoter-binding-like protein 14 (Protein FUMONISIN B1-RESISTANT 6) (SPL1-related protein 2) [SPL14] [FBR6] [SPL1R2] [F9H16.3]	-1213	+	atCGTACac	0.75
SPL14	AT1G20980	SBP	squamosa promoter binding protein-like 14; Squamosa promoter-binding-like protein 14 (Protein FUMONISIN B1-RESISTANT 6) (SPL1-related protein 2) [SPL14] [FBR6] [SPL1R2] [F9H16.3]	-1194	+	tgTGTACac	0.75
SPL14	AT1G20980	SBP	squamosa promoter binding protein-like 14; Squamosa promoter-binding-like protein 14 (Protein FUMONISIN B1-RESISTANT 6) (SPL1-related protein 2) [SPL14] [FBR6] [SPL1R2] [F9H16.3]	-1106	-	gtGTACAta	0.75
SPL14	AT1G20980	SBP	squamosa promoter binding protein-like 14; Squamosa promoter-binding-like protein 14 (Protein FUMONISIN B1-RESISTANT 6) (SPL1-related protein 2) [SPL14] [FBR6] [SPL1R2] [F9H16.3]	-1095	+	agTGTACaa	0.75
SPL14	AT1G20980	SBP	squamosa promoter binding protein-like 14; Squamosa promoter-binding-like protein 14 (Protein FUMONISIN B1-RESISTANT 6) (SPL1-related protein 2) [SPL14] [FBR6] [SPL1R2] [F9H16.3]	-1094	-	gtGTACAaa	0.75
SPL14	AT1G20980	SBP	squamosa promoter binding protein-like 14; Squamosa promoter-binding-like protein 14 (Protein FUMONISIN B1-RESISTANT 6) (SPL1-related protein 2) [SPL14] [FBR6] [SPL1R2] [F9H16.3]	-1080	-	gtGTACAta	0.75
SPL14	AT1G20980	SBP	squamosa promoter binding protein-like 14; Squamosa promoter-binding-like protein 14 (Protein FUMONISIN B1-RESISTANT 6) (SPL1-related protein 2) [SPL14] [FBR6] [SPL1R2] [F9H16.3]	-882	+	agTGTACaa	0.75
SPL14	AT1G20980	SBP	squamosa promoter binding protein-like 14; Squamosa promoter-binding-like protein 14 (Protein FUMONISIN B1-RESISTANT 6) (SPL1-related protein 2) [SPL14] [FBR6] [SPL1R2] [F9H16.3]	-881	-	gtGTACAaa	0.75
SPL14	AT1G20980	SBP	squamosa promoter binding protein-like 14; Squamosa promoter-binding-like protein 14 (Protein FUMONISIN B1-RESISTANT 6) (SPL1-related protein 2) [SPL14] [FBR6] [SPL1R2] [F9H16.3]	-855	-	gtGTACGag	0.75
SPL14	AT1G20980	SBP	squamosa promoter binding protein-like 14; Squamosa promoter-binding-like protein 14 (Protein FUMONISIN B1-RESISTANT 6) (SPL1-related protein 2) [SPL14] [FBR6] [SPL1R2] [F9H16.3]	-459	+	tgCGTTCat	0.75
SPL14	AT1G20980	SBP	squamosa promoter binding protein-like 14; Squamosa promoter-binding-like protein 14 (Protein FUMONISIN B1-RESISTANT 6) (SPL1-related protein 2) [SPL14] [FBR6] [SPL1R2] [F9H16.3]	-443	+	acCTTACaa	0.75
SPL14	AT1G20980	SBP	squamosa promoter binding protein-like 14; Squamosa promoter-binding-like protein 14 (Protein FUMONISIN B1-RESISTANT 6) (SPL1-related protein 2) [SPL14] [FBR6] [SPL1R2] [F9H16.3]	-40	+	tcCTTACaa	0.88
SPL11	AT1G27360	SBP	squamosa promoter-like 11; Squamosa promoter-binding-like protein 11 [SPL11] [F17L21.14]	-1317	+	tggtGTACGaaa	0.91
SPL11	AT1G27360	SBP	squamosa promoter-like 11; Squamosa promoter-binding-like protein 11 [SPL11] [F17L21.14]	-1375	+	agTGTACaa	0.75
SPL11	AT1G27360	SBP	squamosa promoter-like 11; Squamosa promoter-binding-like protein 11 [SPL11] [F17L21.14]	-1374	-	gtGTACAaa	0.75
SPL11	AT1G27360	SBP	squamosa promoter-like 11; Squamosa promoter-binding-like protein 11 [SPL11] [F17L21.14]	-1363	+	gaTGTACaa	0.75
SPL11	AT1G27360	SBP	squamosa promoter-like 11; Squamosa promoter-binding-like protein 11 [SPL11] [F17L21.14]	-1362	-	atGTACAaa	0.75
SPL11	AT1G27360	SBP	squamosa promoter-like 11; Squamosa promoter-binding-like protein 11 [SPL11] [F17L21.14]	-1315	-	gtGTACGaa	0.88
SPL11	AT1G27360	SBP	squamosa promoter-like 11; Squamosa promoter-binding-like protein 11 [SPL11] [F17L21.14]	-1231	-	ttGTACAcc	0.75
SPL11	AT1G27360	SBP	squamosa promoter-like 11; Squamosa promoter-binding-like protein 11 [SPL11] [F17L21.14]	-1213	+	atCGTACac	0.75
SPL11	AT1G27360	SBP	squamosa promoter-like 11; Squamosa promoter-binding-like protein 11 [SPL11] [F17L21.14]	-1194	+	tgTGTACac	0.75
SPL11	AT1G27360	SBP	squamosa promoter-like 11; Squamosa promoter-binding-like protein 11 [SPL11] [F17L21.14]	-1106	-	gtGTACAta	0.75
SPL11	AT1G27360	SBP	squamosa promoter-like 11; Squamosa promoter-binding-like protein 11 [SPL11] [F17L21.14]	-1095	+	agTGTACaa	0.75
SPL11	AT1G27360	SBP	squamosa promoter-like 11; Squamosa promoter-binding-like protein 11 [SPL11] [F17L21.14]	-1094	-	gtGTACAaa	0.75
SPL11	AT1G27360	SBP	squamosa promoter-like 11; Squamosa promoter-binding-like protein 11 [SPL11] [F17L21.14]	-1080	-	gtGTACAta	0.75
SPL11	AT1G27360	SBP	squamosa promoter-like 11; Squamosa promoter-binding-like protein 11 [SPL11] [F17L21.14]	-882	+	agTGTACaa	0.75
SPL11	AT1G27360	SBP	squamosa promoter-like 11; Squamosa promoter-binding-like protein 11 [SPL11] [F17L21.14]	-881	-	gtGTACAaa	0.75
SPL11	AT1G27360	SBP	squamosa promoter-like 11; Squamosa promoter-binding-like protein 11 [SPL11] [F17L21.14]	-855	-	gtGTACGag	0.75
SPL11	AT1G27360	SBP	squamosa promoter-like 11; Squamosa promoter-binding-like protein 11 [SPL11] [F17L21.14]	-459	+	tgCGTTCat	0.75
SPL11	AT1G27360	SBP	squamosa promoter-like 11; Squamosa promoter-binding-like protein 11 [SPL11] [F17L21.14]	-443	+	acCTTACaa	0.75
SPL11	AT1G27360	SBP	squamosa promoter-like 11; Squamosa promoter-binding-like protein 11 [SPL11] [F17L21.14]	-40	+	tcCTTACaa	0.88
SPL10	AT1G27370	SBP	squamosa promoter binding protein-like 10; Squamosa promoter-binding-like protein 10 [SPL10] [F17L21.15]	-1317	+	tggtGTACGaaa	0.91
SPL10	AT1G27370	SBP	squamosa promoter binding protein-like 10; Squamosa promoter-binding-like protein 10 [SPL10] [F17L21.15]	-1316	-	ggtGTACGaa	0.99
SPL10	AT1G27370	SBP	squamosa promoter binding protein-like 10; Squamosa promoter-binding-like protein 10 [SPL10] [F17L21.15]	-1213	+	atCGTACacc	0.99
SPL10	AT1G27370	SBP	squamosa promoter binding protein-like 10; Squamosa promoter-binding-like protein 10 [SPL10] [F17L21.15]	-856	-	ggtGTACGag	0.99
SPL10	AT1G27370	SBP	squamosa promoter binding protein-like 10; Squamosa promoter-binding-like protein 10 [SPL10] [F17L21.15]	-1315	+	gtGTACGaa	0.97
SPL10	AT1G27370	SBP	squamosa promoter binding protein-like 10; Squamosa promoter-binding-like protein 10 [SPL10] [F17L21.15]	-1213	-	atCGTACac	0.98
SPL10	AT1G27370	SBP	squamosa promoter binding protein-like 10; Squamosa promoter-binding-like protein 10 [SPL10] [F17L21.15]	-855	+	gtGTACGag	0.97
SPL10	AT1G27370	SBP	squamosa promoter binding protein-like 10; Squamosa promoter-binding-like protein 10 [SPL10] [F17L21.15]	-1315	+	gtGTACGaa	0.99
SPL10	AT1G27370	SBP	squamosa promoter binding protein-like 10; Squamosa promoter-binding-like protein 10 [SPL10] [F17L21.15]	-1213	-	atCGTACac	0.99
SPL10	AT1G27370	SBP	squamosa promoter binding protein-like 10; Squamosa promoter-binding-like protein 10 [SPL10] [F17L21.15]	-855	+	gtGTACGag	0.99
SPL10	AT1G27370	SBP	squamosa promoter binding protein-like 10; Squamosa promoter-binding-like protein 10 [SPL10] [F17L21.15]	-1317	+	tggtGTACGa	0.98
SPL10	AT1G27370	SBP	squamosa promoter binding protein-like 10; Squamosa promoter-binding-like protein 10 [SPL10] [F17L21.15]	-1212	-	tCGTACacct	0.98
SPL10	AT1G27370	SBP	squamosa promoter binding protein-like 10; Squamosa promoter-binding-like protein 10 [SPL10] [F17L21.15]	-857	+	tggtGTACGa	0.98
SPL10	AT1G27370	SBP	squamosa promoter binding protein-like 10; Squamosa promoter-binding-like protein 10 [SPL10] [F17L21.15]	-1297	+	tatggtGTACAtgata	0.95
SPL10	AT1G27370	SBP	squamosa promoter binding protein-like 10; Squamosa promoter-binding-like protein 10 [SPL10] [F17L21.15]	-1297	-	tatggTGTACatgata	0.95
SPL10	AT1G27370	SBP	squamosa promoter binding protein-like 10; Squamosa promoter-binding-like protein 10 [SPL10] [F17L21.15]	-1216	+	aatatcGTACAccttc	0.95
SPL10	AT1G27370	SBP	squamosa promoter binding protein-like 10; Squamosa promoter-binding-like protein 10 [SPL10] [F17L21.15]	-1197	+	tattgtGTACAcctca	0.94
SPL10	AT1G27370	SBP	squamosa promoter binding protein-like 10; Squamosa promoter-binding-like protein 10 [SPL10] [F17L21.15]	-1110	+	attagtGTACAtaaaa	0.97
SPL10	AT1G27370	SBP	squamosa promoter binding protein-like 10; Squamosa promoter-binding-like protein 10 [SPL10] [F17L21.15]	-1110	-	attagTGTACataaaa	0.95
SPL10	AT1G27370	SBP	squamosa promoter binding protein-like 10; Squamosa promoter-binding-like protein 10 [SPL10] [F17L21.15]	-1098	+	aaaagtGTACAaatgt	0.96
SPL10	AT1G27370	SBP	squamosa promoter binding protein-like 10; Squamosa promoter-binding-like protein 10 [SPL10] [F17L21.15]	-1002	+	gatggtGTACAccatt	0.94
SPL10	AT1G27370	SBP	squamosa promoter binding protein-like 10; Squamosa promoter-binding-like protein 10 [SPL10] [F17L21.15]	-1002	-	gatggTGTACaccatt	0.94
SPL10	AT1G27370	SBP	squamosa promoter binding protein-like 10; Squamosa promoter-binding-like protein 10 [SPL10] [F17L21.15]	-885	+	gttagtGTACAaaact	0.94
SPL10	AT1G27370	SBP	squamosa promoter binding protein-like 10; Squamosa promoter-binding-like protein 10 [SPL10] [F17L21.15]	-1375	+	agTGTACaa	0.75
SPL10	AT1G27370	SBP	squamosa promoter binding protein-like 10; Squamosa promoter-binding-like protein 10 [SPL10] [F17L21.15]	-1374	-	gtGTACAaa	0.75
SPL10	AT1G27370	SBP	squamosa promoter binding protein-like 10; Squamosa promoter-binding-like protein 10 [SPL10] [F17L21.15]	-1363	+	gaTGTACaa	0.75
SPL10	AT1G27370	SBP	squamosa promoter binding protein-like 10; Squamosa promoter-binding-like protein 10 [SPL10] [F17L21.15]	-1362	-	atGTACAaa	0.75
SPL10	AT1G27370	SBP	squamosa promoter binding protein-like 10; Squamosa promoter-binding-like protein 10 [SPL10] [F17L21.15]	-1315	-	gtGTACGaa	0.88
SPL10	AT1G27370	SBP	squamosa promoter binding protein-like 10; Squamosa promoter-binding-like protein 10 [SPL10] [F17L21.15]	-1231	-	ttGTACAcc	0.75
SPL10	AT1G27370	SBP	squamosa promoter binding protein-like 10; Squamosa promoter-binding-like protein 10 [SPL10] [F17L21.15]	-1213	+	atCGTACac	0.75
SPL10	AT1G27370	SBP	squamosa promoter binding protein-like 10; Squamosa promoter-binding-like protein 10 [SPL10] [F17L21.15]	-1194	+	tgTGTACac	0.75
SPL10	AT1G27370	SBP	squamosa promoter binding protein-like 10; Squamosa promoter-binding-like protein 10 [SPL10] [F17L21.15]	-1106	-	gtGTACAta	0.75
SPL10	AT1G27370	SBP	squamosa promoter binding protein-like 10; Squamosa promoter-binding-like protein 10 [SPL10] [F17L21.15]	-1095	+	agTGTACaa	0.75
SPL10	AT1G27370	SBP	squamosa promoter binding protein-like 10; Squamosa promoter-binding-like protein 10 [SPL10] [F17L21.15]	-1094	-	gtGTACAaa	0.75
SPL10	AT1G27370	SBP	squamosa promoter binding protein-like 10; Squamosa promoter-binding-like protein 10 [SPL10] [F17L21.15]	-1080	-	gtGTACAta	0.75
SPL10	AT1G27370	SBP	squamosa promoter binding protein-like 10; Squamosa promoter-binding-like protein 10 [SPL10] [F17L21.15]	-882	+	agTGTACaa	0.75
SPL10	AT1G27370	SBP	squamosa promoter binding protein-like 10; Squamosa promoter-binding-like protein 10 [SPL10] [F17L21.15]	-881	-	gtGTACAaa	0.75
SPL10	AT1G27370	SBP	squamosa promoter binding protein-like 10; Squamosa promoter-binding-like protein 10 [SPL10] [F17L21.15]	-855	-	gtGTACGag	0.75
SPL10	AT1G27370	SBP	squamosa promoter binding protein-like 10; Squamosa promoter-binding-like protein 10 [SPL10] [F17L21.15]	-459	+	tgCGTTCat	0.75
SPL10	AT1G27370	SBP	squamosa promoter binding protein-like 10; Squamosa promoter-binding-like protein 10 [SPL10] [F17L21.15]	-443	+	acCTTACaa	0.75
SPL10	AT1G27370	SBP	squamosa promoter binding protein-like 10; Squamosa promoter-binding-like protein 10 [SPL10] [F17L21.15]	-40	+	tcCTTACaa	0.88
SPL4	AT1G53160	SBP	squamosa promoter binding protein-like 4; Squamosa promoter-binding-like protein 4 [SPL4] [F12M16.2]	-1314	+	tGTACGaaa	0.99
SPL4	AT1G53160	SBP	squamosa promoter binding protein-like 4; Squamosa promoter-binding-like protein 4 [SPL4] [F12M16.2]	-1214	-	tatCGTACa	0.99
SPL4	AT1G53160	SBP	squamosa promoter binding protein-like 4; Squamosa promoter-binding-like protein 4 [SPL4] [F12M16.2]	-854	+	tGTACGaga	0.99
SPL4	AT1G53160	SBP	squamosa promoter binding protein-like 4; Squamosa promoter-binding-like protein 4 [SPL4] [F12M16.2]	-1375	+	agTGTACaa	0.75
SPL4	AT1G53160	SBP	squamosa promoter binding protein-like 4; Squamosa promoter-binding-like protein 4 [SPL4] [F12M16.2]	-1374	-	gtGTACAaa	0.75
SPL4	AT1G53160	SBP	squamosa promoter binding protein-like 4; Squamosa promoter-binding-like protein 4 [SPL4] [F12M16.2]	-1363	+	gaTGTACaa	0.75
SPL4	AT1G53160	SBP	squamosa promoter binding protein-like 4; Squamosa promoter-binding-like protein 4 [SPL4] [F12M16.2]	-1362	-	atGTACAaa	0.75
SPL4	AT1G53160	SBP	squamosa promoter binding protein-like 4; Squamosa promoter-binding-like protein 4 [SPL4] [F12M16.2]	-1315	-	gtGTACGaa	0.88
SPL4	AT1G53160	SBP	squamosa promoter binding protein-like 4; Squamosa promoter-binding-like protein 4 [SPL4] [F12M16.2]	-1231	-	ttGTACAcc	0.75
SPL4	AT1G53160	SBP	squamosa promoter binding protein-like 4; Squamosa promoter-binding-like protein 4 [SPL4] [F12M16.2]	-1213	+	atCGTACac	0.75
SPL4	AT1G53160	SBP	squamosa promoter binding protein-like 4; Squamosa promoter-binding-like protein 4 [SPL4] [F12M16.2]	-1194	+	tgTGTACac	0.75
SPL4	AT1G53160	SBP	squamosa promoter binding protein-like 4; Squamosa promoter-binding-like protein 4 [SPL4] [F12M16.2]	-1106	-	gtGTACAta	0.75
SPL4	AT1G53160	SBP	squamosa promoter binding protein-like 4; Squamosa promoter-binding-like protein 4 [SPL4] [F12M16.2]	-1095	+	agTGTACaa	0.75
SPL4	AT1G53160	SBP	squamosa promoter binding protein-like 4; Squamosa promoter-binding-like protein 4 [SPL4] [F12M16.2]	-1094	-	gtGTACAaa	0.75
SPL4	AT1G53160	SBP	squamosa promoter binding protein-like 4; Squamosa promoter-binding-like protein 4 [SPL4] [F12M16.2]	-1080	-	gtGTACAta	0.75
SPL4	AT1G53160	SBP	squamosa promoter binding protein-like 4; Squamosa promoter-binding-like protein 4 [SPL4] [F12M16.2]	-882	+	agTGTACaa	0.75
SPL4	AT1G53160	SBP	squamosa promoter binding protein-like 4; Squamosa promoter-binding-like protein 4 [SPL4] [F12M16.2]	-881	-	gtGTACAaa	0.75
SPL4	AT1G53160	SBP	squamosa promoter binding protein-like 4; Squamosa promoter-binding-like protein 4 [SPL4] [F12M16.2]	-855	-	gtGTACGag	0.75
SPL4	AT1G53160	SBP	squamosa promoter binding protein-like 4; Squamosa promoter-binding-like protein 4 [SPL4] [F12M16.2]	-459	+	tgCGTTCat	0.75
SPL4	AT1G53160	SBP	squamosa promoter binding protein-like 4; Squamosa promoter-binding-like protein 4 [SPL4] [F12M16.2]	-443	+	acCTTACaa	0.75
SPL4	AT1G53160	SBP	squamosa promoter binding protein-like 4; Squamosa promoter-binding-like protein 4 [SPL4] [F12M16.2]	-40	+	tcCTTACaa	0.88
AT1G69170	AT1G69170	SBP	Squamosa promoter-binding protein-like (SBP domain) transcription factor family protein; Squamosa promoter-binding-like protein 6 [SPL6] [F23O10.24] [F4N2.13]	-1315	+	gtGTACGaa	0.97
AT1G69170	AT1G69170	SBP	Squamosa promoter-binding protein-like (SBP domain) transcription factor family protein; Squamosa promoter-binding-like protein 6 [SPL6] [F23O10.24] [F4N2.13]	-1213	-	atCGTACac	0.97
AT1G69170	AT1G69170	SBP	Squamosa promoter-binding protein-like (SBP domain) transcription factor family protein; Squamosa promoter-binding-like protein 6 [SPL6] [F23O10.24] [F4N2.13]	-855	+	gtGTACGag	0.97
AT1G69170	AT1G69170	SBP	Squamosa promoter-binding protein-like (SBP domain) transcription factor family protein; Squamosa promoter-binding-like protein 6 [SPL6] [F23O10.24] [F4N2.13]	-1315	+	gtGTACGaaa	0.94
AT1G69170	AT1G69170	SBP	Squamosa promoter-binding protein-like (SBP domain) transcription factor family protein; Squamosa promoter-binding-like protein 6 [SPL6] [F23O10.24] [F4N2.13]	-1214	-	tatCGTACac	0.94
AT1G69170	AT1G69170	SBP	Squamosa promoter-binding protein-like (SBP domain) transcription factor family protein; Squamosa promoter-binding-like protein 6 [SPL6] [F23O10.24] [F4N2.13]	-855	+	gtGTACGaga	0.93
AT1G69170	AT1G69170	SBP	Squamosa promoter-binding protein-like (SBP domain) transcription factor family protein; Squamosa promoter-binding-like protein 6 [SPL6] [F23O10.24] [F4N2.13]	-1316	+	ggtGTACGa	0.99
AT1G69170	AT1G69170	SBP	Squamosa promoter-binding protein-like (SBP domain) transcription factor family protein; Squamosa promoter-binding-like protein 6 [SPL6] [F23O10.24] [F4N2.13]	-1212	-	tCGTACacc	0.99
AT1G69170	AT1G69170	SBP	Squamosa promoter-binding protein-like (SBP domain) transcription factor family protein; Squamosa promoter-binding-like protein 6 [SPL6] [F23O10.24] [F4N2.13]	-856	+	ggtGTACGa	0.99
AT1G69170	AT1G69170	SBP	Squamosa promoter-binding protein-like (SBP domain) transcription factor family protein; Squamosa promoter-binding-like protein 6 [SPL6] [F23O10.24] [F4N2.13]	-1317	+	tggtGTACGaaa	0.91
AT1G69170	AT1G69170	SBP	Squamosa promoter-binding protein-like (SBP domain) transcription factor family protein; Squamosa promoter-binding-like protein 6 [SPL6] [F23O10.24] [F4N2.13]	-1314	+	tGTACGaaa	0.99
AT1G69170	AT1G69170	SBP	Squamosa promoter-binding protein-like (SBP domain) transcription factor family protein; Squamosa promoter-binding-like protein 6 [SPL6] [F23O10.24] [F4N2.13]	-1214	-	tatCGTACa	0.99
AT1G69170	AT1G69170	SBP	Squamosa promoter-binding protein-like (SBP domain) transcription factor family protein; Squamosa promoter-binding-like protein 6 [SPL6] [F23O10.24] [F4N2.13]	-854	+	tGTACGaga	0.99
AT1G69170	AT1G69170	SBP	Squamosa promoter-binding protein-like (SBP domain) transcription factor family protein; Squamosa promoter-binding-like protein 6 [SPL6] [F23O10.24] [F4N2.13]	-1316	-	ggtGTACGaa	0.99
AT1G69170	AT1G69170	SBP	Squamosa promoter-binding protein-like (SBP domain) transcription factor family protein; Squamosa promoter-binding-like protein 6 [SPL6] [F23O10.24] [F4N2.13]	-1213	+	atCGTACacc	0.99
AT1G69170	AT1G69170	SBP	Squamosa promoter-binding protein-like (SBP domain) transcription factor family protein; Squamosa promoter-binding-like protein 6 [SPL6] [F23O10.24] [F4N2.13]	-856	-	ggtGTACGag	0.99
AT1G69170	AT1G69170	SBP	Squamosa promoter-binding protein-like (SBP domain) transcription factor family protein; Squamosa promoter-binding-like protein 6 [SPL6] [F23O10.24] [F4N2.13]	-1315	+	gtGTACGaa	0.97
AT1G69170	AT1G69170	SBP	Squamosa promoter-binding protein-like (SBP domain) transcription factor family protein; Squamosa promoter-binding-like protein 6 [SPL6] [F23O10.24] [F4N2.13]	-1213	-	atCGTACac	0.97
AT1G69170	AT1G69170	SBP	Squamosa promoter-binding protein-like (SBP domain) transcription factor family protein; Squamosa promoter-binding-like protein 6 [SPL6] [F23O10.24] [F4N2.13]	-855	+	gtGTACGag	0.97
AT1G69170	AT1G69170	SBP	Squamosa promoter-binding protein-like (SBP domain) transcription factor family protein; Squamosa promoter-binding-like protein 6 [SPL6] [F23O10.24] [F4N2.13]	-1314	+	tGTACGaa	0.98
AT1G69170	AT1G69170	SBP	Squamosa promoter-binding protein-like (SBP domain) transcription factor family protein; Squamosa promoter-binding-like protein 6 [SPL6] [F23O10.24] [F4N2.13]	-1213	-	atCGTACa	0.98
AT1G69170	AT1G69170	SBP	Squamosa promoter-binding protein-like (SBP domain) transcription factor family protein; Squamosa promoter-binding-like protein 6 [SPL6] [F23O10.24] [F4N2.13]	-854	+	tGTACGag	0.98
AT1G69170	AT1G69170	SBP	Squamosa promoter-binding protein-like (SBP domain) transcription factor family protein; Squamosa promoter-binding-like protein 6 [SPL6] [F23O10.24] [F4N2.13]	-1314	+	tGTACGa	0.94
AT1G69170	AT1G69170	SBP	Squamosa promoter-binding protein-like (SBP domain) transcription factor family protein; Squamosa promoter-binding-like protein 6 [SPL6] [F23O10.24] [F4N2.13]	-1212	-	tCGTACa	0.94
AT1G69170	AT1G69170	SBP	Squamosa promoter-binding protein-like (SBP domain) transcription factor family protein; Squamosa promoter-binding-like protein 6 [SPL6] [F23O10.24] [F4N2.13]	-854	+	tGTACGa	0.94
AT1G69170	AT1G69170	SBP	Squamosa promoter-binding protein-like (SBP domain) transcription factor family protein; Squamosa promoter-binding-like protein 6 [SPL6] [F23O10.24] [F4N2.13]	-1315	+	gtGTACGaa	0.97
AT1G69170	AT1G69170	SBP	Squamosa promoter-binding protein-like (SBP domain) transcription factor family protein; Squamosa promoter-binding-like protein 6 [SPL6] [F23O10.24] [F4N2.13]	-1213	-	atCGTACac	0.98
AT1G69170	AT1G69170	SBP	Squamosa promoter-binding protein-like (SBP domain) transcription factor family protein; Squamosa promoter-binding-like protein 6 [SPL6] [F23O10.24] [F4N2.13]	-855	+	gtGTACGag	0.97
AT1G69170	AT1G69170	SBP	Squamosa promoter-binding protein-like (SBP domain) transcription factor family protein; Squamosa promoter-binding-like protein 6 [SPL6] [F23O10.24] [F4N2.13]	-1315	+	gtGTACGaa	0.99
AT1G69170	AT1G69170	SBP	Squamosa promoter-binding protein-like (SBP domain) transcription factor family protein; Squamosa promoter-binding-like protein 6 [SPL6] [F23O10.24] [F4N2.13]	-1213	-	atCGTACac	0.99
AT1G69170	AT1G69170	SBP	Squamosa promoter-binding protein-like (SBP domain) transcription factor family protein; Squamosa promoter-binding-like protein 6 [SPL6] [F23O10.24] [F4N2.13]	-855	+	gtGTACGag	0.99
AT1G69170	AT1G69170	SBP	Squamosa promoter-binding protein-like (SBP domain) transcription factor family protein; Squamosa promoter-binding-like protein 6 [SPL6] [F23O10.24] [F4N2.13]	-1317	+	tggtGTACGa	0.98
AT1G69170	AT1G69170	SBP	Squamosa promoter-binding protein-like (SBP domain) transcription factor family protein; Squamosa promoter-binding-like protein 6 [SPL6] [F23O10.24] [F4N2.13]	-1212	-	tCGTACacct	0.98
AT1G69170	AT1G69170	SBP	Squamosa promoter-binding protein-like (SBP domain) transcription factor family protein; Squamosa promoter-binding-like protein 6 [SPL6] [F23O10.24] [F4N2.13]	-857	+	tggtGTACGa	0.98
AT1G69170	AT1G69170	SBP	Squamosa promoter-binding protein-like (SBP domain) transcription factor family protein; Squamosa promoter-binding-like protein 6 [SPL6] [F23O10.24] [F4N2.13]	-1319	+	gatggtGTACGaaaat	0.98
AT1G69170	AT1G69170	SBP	Squamosa promoter-binding protein-like (SBP domain) transcription factor family protein; Squamosa promoter-binding-like protein 6 [SPL6] [F23O10.24] [F4N2.13]	-1216	-	aatatCGTACaccttc	0.97
AT1G69170	AT1G69170	SBP	Squamosa promoter-binding protein-like (SBP domain) transcription factor family protein; Squamosa promoter-binding-like protein 6 [SPL6] [F23O10.24] [F4N2.13]	-859	+	gctggtGTACGagaat	0.95
AT1G69170	AT1G69170	SBP	Squamosa promoter-binding protein-like (SBP domain) transcription factor family protein; Squamosa promoter-binding-like protein 6 [SPL6] [F23O10.24] [F4N2.13]	-1297	+	tatggtGTACAtgata	0.95
AT1G69170	AT1G69170	SBP	Squamosa promoter-binding protein-like (SBP domain) transcription factor family protein; Squamosa promoter-binding-like protein 6 [SPL6] [F23O10.24] [F4N2.13]	-1297	-	tatggTGTACatgata	0.95
AT1G69170	AT1G69170	SBP	Squamosa promoter-binding protein-like (SBP domain) transcription factor family protein; Squamosa promoter-binding-like protein 6 [SPL6] [F23O10.24] [F4N2.13]	-1216	+	aatatcGTACAccttc	0.95
AT1G69170	AT1G69170	SBP	Squamosa promoter-binding protein-like (SBP domain) transcription factor family protein; Squamosa promoter-binding-like protein 6 [SPL6] [F23O10.24] [F4N2.13]	-1197	+	tattgtGTACAcctca	0.94
AT1G69170	AT1G69170	SBP	Squamosa promoter-binding protein-like (SBP domain) transcription factor family protein; Squamosa promoter-binding-like protein 6 [SPL6] [F23O10.24] [F4N2.13]	-1110	+	attagtGTACAtaaaa	0.97
AT1G69170	AT1G69170	SBP	Squamosa promoter-binding protein-like (SBP domain) transcription factor family protein; Squamosa promoter-binding-like protein 6 [SPL6] [F23O10.24] [F4N2.13]	-1110	-	attagTGTACataaaa	0.95
AT1G69170	AT1G69170	SBP	Squamosa promoter-binding protein-like (SBP domain) transcription factor family protein; Squamosa promoter-binding-like protein 6 [SPL6] [F23O10.24] [F4N2.13]	-1098	+	aaaagtGTACAaatgt	0.96
AT1G69170	AT1G69170	SBP	Squamosa promoter-binding protein-like (SBP domain) transcription factor family protein; Squamosa promoter-binding-like protein 6 [SPL6] [F23O10.24] [F4N2.13]	-1002	+	gatggtGTACAccatt	0.94
AT1G69170	AT1G69170	SBP	Squamosa promoter-binding protein-like (SBP domain) transcription factor family protein; Squamosa promoter-binding-like protein 6 [SPL6] [F23O10.24] [F4N2.13]	-1002	-	gatggTGTACaccatt	0.94
AT1G69170	AT1G69170	SBP	Squamosa promoter-binding protein-like (SBP domain) transcription factor family protein; Squamosa promoter-binding-like protein 6 [SPL6] [F23O10.24] [F4N2.13]	-885	+	gttagtGTACAaaact	0.94
AT1G69170	AT1G69170	SBP	Squamosa promoter-binding protein-like (SBP domain) transcription factor family protein; Squamosa promoter-binding-like protein 6 [SPL6] [F23O10.24] [F4N2.13]	-1320	+	agatggtGTACGaaaatgt	0.83
AT1G69170	AT1G69170	SBP	Squamosa promoter-binding protein-like (SBP domain) transcription factor family protein; Squamosa promoter-binding-like protein 6 [SPL6] [F23O10.24] [F4N2.13]	-1375	+	agTGTACaa	0.75
AT1G69170	AT1G69170	SBP	Squamosa promoter-binding protein-like (SBP domain) transcription factor family protein; Squamosa promoter-binding-like protein 6 [SPL6] [F23O10.24] [F4N2.13]	-1374	-	gtGTACAaa	0.75
AT1G69170	AT1G69170	SBP	Squamosa promoter-binding protein-like (SBP domain) transcription factor family protein; Squamosa promoter-binding-like protein 6 [SPL6] [F23O10.24] [F4N2.13]	-1363	+	gaTGTACaa	0.75
AT1G69170	AT1G69170	SBP	Squamosa promoter-binding protein-like (SBP domain) transcription factor family protein; Squamosa promoter-binding-like protein 6 [SPL6] [F23O10.24] [F4N2.13]	-1362	-	atGTACAaa	0.75
AT1G69170	AT1G69170	SBP	Squamosa promoter-binding protein-like (SBP domain) transcription factor family protein; Squamosa promoter-binding-like protein 6 [SPL6] [F23O10.24] [F4N2.13]	-1315	-	gtGTACGaa	0.88
AT1G69170	AT1G69170	SBP	Squamosa promoter-binding protein-like (SBP domain) transcription factor family protein; Squamosa promoter-binding-like protein 6 [SPL6] [F23O10.24] [F4N2.13]	-1231	-	ttGTACAcc	0.75
AT1G69170	AT1G69170	SBP	Squamosa promoter-binding protein-like (SBP domain) transcription factor family protein; Squamosa promoter-binding-like protein 6 [SPL6] [F23O10.24] [F4N2.13]	-1213	+	atCGTACac	0.75
AT1G69170	AT1G69170	SBP	Squamosa promoter-binding protein-like (SBP domain) transcription factor family protein; Squamosa promoter-binding-like protein 6 [SPL6] [F23O10.24] [F4N2.13]	-1194	+	tgTGTACac	0.75
AT1G69170	AT1G69170	SBP	Squamosa promoter-binding protein-like (SBP domain) transcription factor family protein; Squamosa promoter-binding-like protein 6 [SPL6] [F23O10.24] [F4N2.13]	-1106	-	gtGTACAta	0.75
AT1G69170	AT1G69170	SBP	Squamosa promoter-binding protein-like (SBP domain) transcription factor family protein; Squamosa promoter-binding-like protein 6 [SPL6] [F23O10.24] [F4N2.13]	-1095	+	agTGTACaa	0.75
AT1G69170	AT1G69170	SBP	Squamosa promoter-binding protein-like (SBP domain) transcription factor family protein; Squamosa promoter-binding-like protein 6 [SPL6] [F23O10.24] [F4N2.13]	-1094	-	gtGTACAaa	0.75
AT1G69170	AT1G69170	SBP	Squamosa promoter-binding protein-like (SBP domain) transcription factor family protein; Squamosa promoter-binding-like protein 6 [SPL6] [F23O10.24] [F4N2.13]	-1080	-	gtGTACAta	0.75
AT1G69170	AT1G69170	SBP	Squamosa promoter-binding protein-like (SBP domain) transcription factor family protein; Squamosa promoter-binding-like protein 6 [SPL6] [F23O10.24] [F4N2.13]	-882	+	agTGTACaa	0.75
AT1G69170	AT1G69170	SBP	Squamosa promoter-binding protein-like (SBP domain) transcription factor family protein; Squamosa promoter-binding-like protein 6 [SPL6] [F23O10.24] [F4N2.13]	-881	-	gtGTACAaa	0.75
AT1G69170	AT1G69170	SBP	Squamosa promoter-binding protein-like (SBP domain) transcription factor family protein; Squamosa promoter-binding-like protein 6 [SPL6] [F23O10.24] [F4N2.13]	-855	-	gtGTACGag	0.75
AT1G69170	AT1G69170	SBP	Squamosa promoter-binding protein-like (SBP domain) transcription factor family protein; Squamosa promoter-binding-like protein 6 [SPL6] [F23O10.24] [F4N2.13]	-459	+	tgCGTTCat	0.75
AT1G69170	AT1G69170	SBP	Squamosa promoter-binding protein-like (SBP domain) transcription factor family protein; Squamosa promoter-binding-like protein 6 [SPL6] [F23O10.24] [F4N2.13]	-443	+	acCTTACaa	0.75
AT1G69170	AT1G69170	SBP	Squamosa promoter-binding protein-like (SBP domain) transcription factor family protein; Squamosa promoter-binding-like protein 6 [SPL6] [F23O10.24] [F4N2.13]	-40	+	tcCTTACaa	0.88
AT1G76580	AT1G76580	SBP	Squamosa promoter-binding protein-like (SBP domain) transcription factor family protein; Squamosa promoter-binding-like protein 16 (SPL1-related protein 3) [SPL16] [SPL1R3] [F14G6.18]	-1316	-	ggtGTACGaa	0.99
AT1G76580	AT1G76580	SBP	Squamosa promoter-binding protein-like (SBP domain) transcription factor family protein; Squamosa promoter-binding-like protein 16 (SPL1-related protein 3) [SPL16] [SPL1R3] [F14G6.18]	-1213	+	atCGTACacc	0.99
AT1G76580	AT1G76580	SBP	Squamosa promoter-binding protein-like (SBP domain) transcription factor family protein; Squamosa promoter-binding-like protein 16 (SPL1-related protein 3) [SPL16] [SPL1R3] [F14G6.18]	-856	-	ggtGTACGag	0.99
AT1G76580	AT1G76580	SBP	Squamosa promoter-binding protein-like (SBP domain) transcription factor family protein; Squamosa promoter-binding-like protein 16 (SPL1-related protein 3) [SPL16] [SPL1R3] [F14G6.18]	-1375	+	agTGTACaa	0.75
AT1G76580	AT1G76580	SBP	Squamosa promoter-binding protein-like (SBP domain) transcription factor family protein; Squamosa promoter-binding-like protein 16 (SPL1-related protein 3) [SPL16] [SPL1R3] [F14G6.18]	-1374	-	gtGTACAaa	0.75
AT1G76580	AT1G76580	SBP	Squamosa promoter-binding protein-like (SBP domain) transcription factor family protein; Squamosa promoter-binding-like protein 16 (SPL1-related protein 3) [SPL16] [SPL1R3] [F14G6.18]	-1363	+	gaTGTACaa	0.75
AT1G76580	AT1G76580	SBP	Squamosa promoter-binding protein-like (SBP domain) transcription factor family protein; Squamosa promoter-binding-like protein 16 (SPL1-related protein 3) [SPL16] [SPL1R3] [F14G6.18]	-1362	-	atGTACAaa	0.75
AT1G76580	AT1G76580	SBP	Squamosa promoter-binding protein-like (SBP domain) transcription factor family protein; Squamosa promoter-binding-like protein 16 (SPL1-related protein 3) [SPL16] [SPL1R3] [F14G6.18]	-1315	-	gtGTACGaa	0.88
AT1G76580	AT1G76580	SBP	Squamosa promoter-binding protein-like (SBP domain) transcription factor family protein; Squamosa promoter-binding-like protein 16 (SPL1-related protein 3) [SPL16] [SPL1R3] [F14G6.18]	-1231	-	ttGTACAcc	0.75
AT1G76580	AT1G76580	SBP	Squamosa promoter-binding protein-like (SBP domain) transcription factor family protein; Squamosa promoter-binding-like protein 16 (SPL1-related protein 3) [SPL16] [SPL1R3] [F14G6.18]	-1213	+	atCGTACac	0.75
AT1G76580	AT1G76580	SBP	Squamosa promoter-binding protein-like (SBP domain) transcription factor family protein; Squamosa promoter-binding-like protein 16 (SPL1-related protein 3) [SPL16] [SPL1R3] [F14G6.18]	-1194	+	tgTGTACac	0.75
AT1G76580	AT1G76580	SBP	Squamosa promoter-binding protein-like (SBP domain) transcription factor family protein; Squamosa promoter-binding-like protein 16 (SPL1-related protein 3) [SPL16] [SPL1R3] [F14G6.18]	-1106	-	gtGTACAta	0.75
AT1G76580	AT1G76580	SBP	Squamosa promoter-binding protein-like (SBP domain) transcription factor family protein; Squamosa promoter-binding-like protein 16 (SPL1-related protein 3) [SPL16] [SPL1R3] [F14G6.18]	-1095	+	agTGTACaa	0.75
AT1G76580	AT1G76580	SBP	Squamosa promoter-binding protein-like (SBP domain) transcription factor family protein; Squamosa promoter-binding-like protein 16 (SPL1-related protein 3) [SPL16] [SPL1R3] [F14G6.18]	-1094	-	gtGTACAaa	0.75
AT1G76580	AT1G76580	SBP	Squamosa promoter-binding protein-like (SBP domain) transcription factor family protein; Squamosa promoter-binding-like protein 16 (SPL1-related protein 3) [SPL16] [SPL1R3] [F14G6.18]	-1080	-	gtGTACAta	0.75
AT1G76580	AT1G76580	SBP	Squamosa promoter-binding protein-like (SBP domain) transcription factor family protein; Squamosa promoter-binding-like protein 16 (SPL1-related protein 3) [SPL16] [SPL1R3] [F14G6.18]	-882	+	agTGTACaa	0.75
AT1G76580	AT1G76580	SBP	Squamosa promoter-binding protein-like (SBP domain) transcription factor family protein; Squamosa promoter-binding-like protein 16 (SPL1-related protein 3) [SPL16] [SPL1R3] [F14G6.18]	-881	-	gtGTACAaa	0.75
AT1G76580	AT1G76580	SBP	Squamosa promoter-binding protein-like (SBP domain) transcription factor family protein; Squamosa promoter-binding-like protein 16 (SPL1-related protein 3) [SPL16] [SPL1R3] [F14G6.18]	-855	-	gtGTACGag	0.75
AT1G76580	AT1G76580	SBP	Squamosa promoter-binding protein-like (SBP domain) transcription factor family protein; Squamosa promoter-binding-like protein 16 (SPL1-related protein 3) [SPL16] [SPL1R3] [F14G6.18]	-459	+	tgCGTTCat	0.75
AT1G76580	AT1G76580	SBP	Squamosa promoter-binding protein-like (SBP domain) transcription factor family protein; Squamosa promoter-binding-like protein 16 (SPL1-related protein 3) [SPL16] [SPL1R3] [F14G6.18]	-443	+	acCTTACaa	0.75
AT1G76580	AT1G76580	SBP	Squamosa promoter-binding protein-like (SBP domain) transcription factor family protein; Squamosa promoter-binding-like protein 16 (SPL1-related protein 3) [SPL16] [SPL1R3] [F14G6.18]	-40	+	tcCTTACaa	0.88
AtSPL3	AT2G33810	SBP	squamosa promoter binding protein-like 3; Squamosa promoter-binding-like protein 3 [SPL3] [T1B8.11]	-1319	+	gatggtGTACGaaaat	0.98
AtSPL3	AT2G33810	SBP	squamosa promoter binding protein-like 3; Squamosa promoter-binding-like protein 3 [SPL3] [T1B8.11]	-1216	-	aatatCGTACaccttc	0.97
AtSPL3	AT2G33810	SBP	squamosa promoter binding protein-like 3; Squamosa promoter-binding-like protein 3 [SPL3] [T1B8.11]	-859	+	gctggtGTACGagaat	0.95
AtSPL3	AT2G33810	SBP	squamosa promoter binding protein-like 3; Squamosa promoter-binding-like protein 3 [SPL3] [T1B8.11]	-1375	+	agTGTACaa	0.75
AtSPL3	AT2G33810	SBP	squamosa promoter binding protein-like 3; Squamosa promoter-binding-like protein 3 [SPL3] [T1B8.11]	-1374	-	gtGTACAaa	0.75
AtSPL3	AT2G33810	SBP	squamosa promoter binding protein-like 3; Squamosa promoter-binding-like protein 3 [SPL3] [T1B8.11]	-1363	+	gaTGTACaa	0.75
AtSPL3	AT2G33810	SBP	squamosa promoter binding protein-like 3; Squamosa promoter-binding-like protein 3 [SPL3] [T1B8.11]	-1362	-	atGTACAaa	0.75
AtSPL3	AT2G33810	SBP	squamosa promoter binding protein-like 3; Squamosa promoter-binding-like protein 3 [SPL3] [T1B8.11]	-1315	-	gtGTACGaa	0.88
AtSPL3	AT2G33810	SBP	squamosa promoter binding protein-like 3; Squamosa promoter-binding-like protein 3 [SPL3] [T1B8.11]	-1231	-	ttGTACAcc	0.75
AtSPL3	AT2G33810	SBP	squamosa promoter binding protein-like 3; Squamosa promoter-binding-like protein 3 [SPL3] [T1B8.11]	-1213	+	atCGTACac	0.75
AtSPL3	AT2G33810	SBP	squamosa promoter binding protein-like 3; Squamosa promoter-binding-like protein 3 [SPL3] [T1B8.11]	-1194	+	tgTGTACac	0.75
AtSPL3	AT2G33810	SBP	squamosa promoter binding protein-like 3; Squamosa promoter-binding-like protein 3 [SPL3] [T1B8.11]	-1106	-	gtGTACAta	0.75
AtSPL3	AT2G33810	SBP	squamosa promoter binding protein-like 3; Squamosa promoter-binding-like protein 3 [SPL3] [T1B8.11]	-1095	+	agTGTACaa	0.75
AtSPL3	AT2G33810	SBP	squamosa promoter binding protein-like 3; Squamosa promoter-binding-like protein 3 [SPL3] [T1B8.11]	-1094	-	gtGTACAaa	0.75
AtSPL3	AT2G33810	SBP	squamosa promoter binding protein-like 3; Squamosa promoter-binding-like protein 3 [SPL3] [T1B8.11]	-1080	-	gtGTACAta	0.75
AtSPL3	AT2G33810	SBP	squamosa promoter binding protein-like 3; Squamosa promoter-binding-like protein 3 [SPL3] [T1B8.11]	-882	+	agTGTACaa	0.75
AtSPL3	AT2G33810	SBP	squamosa promoter binding protein-like 3; Squamosa promoter-binding-like protein 3 [SPL3] [T1B8.11]	-881	-	gtGTACAaa	0.75
AtSPL3	AT2G33810	SBP	squamosa promoter binding protein-like 3; Squamosa promoter-binding-like protein 3 [SPL3] [T1B8.11]	-855	-	gtGTACGag	0.75
AtSPL3	AT2G33810	SBP	squamosa promoter binding protein-like 3; Squamosa promoter-binding-like protein 3 [SPL3] [T1B8.11]	-459	+	tgCGTTCat	0.75
AtSPL3	AT2G33810	SBP	squamosa promoter binding protein-like 3; Squamosa promoter-binding-like protein 3 [SPL3] [T1B8.11]	-443	+	acCTTACaa	0.75
AtSPL3	AT2G33810	SBP	squamosa promoter binding protein-like 3; Squamosa promoter-binding-like protein 3 [SPL3] [T1B8.11]	-40	+	tcCTTACaa	0.88
AtSPL3	AT2G33810	SBP	squamosa promoter binding protein-like 3; Squamosa promoter-binding-like protein 3 [SPL3] [T1B8.11]	-1373	-	TGTAC	1
AtSPL3	AT2G33810	SBP	squamosa promoter binding protein-like 3; Squamosa promoter-binding-like protein 3 [SPL3] [T1B8.11]	-1372	+	GTACA	1
AtSPL3	AT2G33810	SBP	squamosa promoter binding protein-like 3; Squamosa promoter-binding-like protein 3 [SPL3] [T1B8.11]	-1361	-	TGTAC	1
AtSPL3	AT2G33810	SBP	squamosa promoter binding protein-like 3; Squamosa promoter-binding-like protein 3 [SPL3] [T1B8.11]	-1360	+	GTACA	1
AtSPL3	AT2G33810	SBP	squamosa promoter binding protein-like 3; Squamosa promoter-binding-like protein 3 [SPL3] [T1B8.11]	-1314	-	TGTAC	1
AtSPL3	AT2G33810	SBP	squamosa promoter binding protein-like 3; Squamosa promoter-binding-like protein 3 [SPL3] [T1B8.11]	-1313	+	GTACG	1
AtSPL3	AT2G33810	SBP	squamosa promoter binding protein-like 3; Squamosa promoter-binding-like protein 3 [SPL3] [T1B8.11]	-1292	-	TGTAC	1
AtSPL3	AT2G33810	SBP	squamosa promoter binding protein-like 3; Squamosa promoter-binding-like protein 3 [SPL3] [T1B8.11]	-1291	+	GTACA	1
AtSPL3	AT2G33810	SBP	squamosa promoter binding protein-like 3; Squamosa promoter-binding-like protein 3 [SPL3] [T1B8.11]	-1230	-	TGTAC	1
AtSPL3	AT2G33810	SBP	squamosa promoter binding protein-like 3; Squamosa promoter-binding-like protein 3 [SPL3] [T1B8.11]	-1229	+	GTACA	1
AtSPL3	AT2G33810	SBP	squamosa promoter binding protein-like 3; Squamosa promoter-binding-like protein 3 [SPL3] [T1B8.11]	-1211	-	CGTAC	1
AtSPL3	AT2G33810	SBP	squamosa promoter binding protein-like 3; Squamosa promoter-binding-like protein 3 [SPL3] [T1B8.11]	-1210	+	GTACA	1
AtSPL3	AT2G33810	SBP	squamosa promoter binding protein-like 3; Squamosa promoter-binding-like protein 3 [SPL3] [T1B8.11]	-1192	-	TGTAC	1
AtSPL3	AT2G33810	SBP	squamosa promoter binding protein-like 3; Squamosa promoter-binding-like protein 3 [SPL3] [T1B8.11]	-1191	+	GTACA	1
AtSPL3	AT2G33810	SBP	squamosa promoter binding protein-like 3; Squamosa promoter-binding-like protein 3 [SPL3] [T1B8.11]	-1105	-	TGTAC	1
AtSPL3	AT2G33810	SBP	squamosa promoter binding protein-like 3; Squamosa promoter-binding-like protein 3 [SPL3] [T1B8.11]	-1104	+	GTACA	1
AtSPL3	AT2G33810	SBP	squamosa promoter binding protein-like 3; Squamosa promoter-binding-like protein 3 [SPL3] [T1B8.11]	-1093	-	TGTAC	1
AtSPL3	AT2G33810	SBP	squamosa promoter binding protein-like 3; Squamosa promoter-binding-like protein 3 [SPL3] [T1B8.11]	-1092	+	GTACA	1
AtSPL3	AT2G33810	SBP	squamosa promoter binding protein-like 3; Squamosa promoter-binding-like protein 3 [SPL3] [T1B8.11]	-1079	-	TGTAC	1
AtSPL3	AT2G33810	SBP	squamosa promoter binding protein-like 3; Squamosa promoter-binding-like protein 3 [SPL3] [T1B8.11]	-1078	+	GTACA	1
AtSPL3	AT2G33810	SBP	squamosa promoter binding protein-like 3; Squamosa promoter-binding-like protein 3 [SPL3] [T1B8.11]	-997	-	TGTAC	1
AtSPL3	AT2G33810	SBP	squamosa promoter binding protein-like 3; Squamosa promoter-binding-like protein 3 [SPL3] [T1B8.11]	-996	+	GTACA	1
AtSPL3	AT2G33810	SBP	squamosa promoter binding protein-like 3; Squamosa promoter-binding-like protein 3 [SPL3] [T1B8.11]	-880	-	TGTAC	1
AtSPL3	AT2G33810	SBP	squamosa promoter binding protein-like 3; Squamosa promoter-binding-like protein 3 [SPL3] [T1B8.11]	-879	+	GTACA	1
AtSPL3	AT2G33810	SBP	squamosa promoter binding protein-like 3; Squamosa promoter-binding-like protein 3 [SPL3] [T1B8.11]	-854	-	TGTAC	1
AtSPL3	AT2G33810	SBP	squamosa promoter binding protein-like 3; Squamosa promoter-binding-like protein 3 [SPL3] [T1B8.11]	-853	+	GTACG	1
SPL9	AT2G42200	SBP	squamosa promoter binding protein-like 9; Squamosa promoter-binding-like protein 9 [SPL9] [T24P15.11]	-1315	+	gtGTACGaa	0.97
SPL9	AT2G42200	SBP	squamosa promoter binding protein-like 9; Squamosa promoter-binding-like protein 9 [SPL9] [T24P15.11]	-1213	-	atCGTACac	0.97
SPL9	AT2G42200	SBP	squamosa promoter binding protein-like 9; Squamosa promoter-binding-like protein 9 [SPL9] [T24P15.11]	-855	+	gtGTACGag	0.97
SPL9	AT2G42200	SBP	squamosa promoter binding protein-like 9; Squamosa promoter-binding-like protein 9 [SPL9] [T24P15.11]	-1315	+	gtGTACGaaa	0.94
SPL9	AT2G42200	SBP	squamosa promoter binding protein-like 9; Squamosa promoter-binding-like protein 9 [SPL9] [T24P15.11]	-1214	-	tatCGTACac	0.94
SPL9	AT2G42200	SBP	squamosa promoter binding protein-like 9; Squamosa promoter-binding-like protein 9 [SPL9] [T24P15.11]	-855	+	gtGTACGaga	0.93
SPL9	AT2G42200	SBP	squamosa promoter binding protein-like 9; Squamosa promoter-binding-like protein 9 [SPL9] [T24P15.11]	-1316	+	ggtGTACGa	0.99
SPL9	AT2G42200	SBP	squamosa promoter binding protein-like 9; Squamosa promoter-binding-like protein 9 [SPL9] [T24P15.11]	-1212	-	tCGTACacc	0.99
SPL9	AT2G42200	SBP	squamosa promoter binding protein-like 9; Squamosa promoter-binding-like protein 9 [SPL9] [T24P15.11]	-856	+	ggtGTACGa	0.99
SPL9	AT2G42200	SBP	squamosa promoter binding protein-like 9; Squamosa promoter-binding-like protein 9 [SPL9] [T24P15.11]	-1317	+	tggtGTACGaaa	0.91
SPL9	AT2G42200	SBP	squamosa promoter binding protein-like 9; Squamosa promoter-binding-like protein 9 [SPL9] [T24P15.11]	-1316	-	ggtGTACGaa	0.99
SPL9	AT2G42200	SBP	squamosa promoter binding protein-like 9; Squamosa promoter-binding-like protein 9 [SPL9] [T24P15.11]	-1213	+	atCGTACacc	0.99
SPL9	AT2G42200	SBP	squamosa promoter binding protein-like 9; Squamosa promoter-binding-like protein 9 [SPL9] [T24P15.11]	-856	-	ggtGTACGag	0.99
SPL9	AT2G42200	SBP	squamosa promoter binding protein-like 9; Squamosa promoter-binding-like protein 9 [SPL9] [T24P15.11]	-1315	+	gtGTACGaa	0.97
SPL9	AT2G42200	SBP	squamosa promoter binding protein-like 9; Squamosa promoter-binding-like protein 9 [SPL9] [T24P15.11]	-1213	-	atCGTACac	0.97
SPL9	AT2G42200	SBP	squamosa promoter binding protein-like 9; Squamosa promoter-binding-like protein 9 [SPL9] [T24P15.11]	-855	+	gtGTACGag	0.97
SPL9	AT2G42200	SBP	squamosa promoter binding protein-like 9; Squamosa promoter-binding-like protein 9 [SPL9] [T24P15.11]	-1314	+	tGTACGaa	0.98
SPL9	AT2G42200	SBP	squamosa promoter binding protein-like 9; Squamosa promoter-binding-like protein 9 [SPL9] [T24P15.11]	-1213	-	atCGTACa	0.98
SPL9	AT2G42200	SBP	squamosa promoter binding protein-like 9; Squamosa promoter-binding-like protein 9 [SPL9] [T24P15.11]	-854	+	tGTACGag	0.98
SPL9	AT2G42200	SBP	squamosa promoter binding protein-like 9; Squamosa promoter-binding-like protein 9 [SPL9] [T24P15.11]	-1314	+	tGTACGa	0.94
SPL9	AT2G42200	SBP	squamosa promoter binding protein-like 9; Squamosa promoter-binding-like protein 9 [SPL9] [T24P15.11]	-1212	-	tCGTACa	0.94
SPL9	AT2G42200	SBP	squamosa promoter binding protein-like 9; Squamosa promoter-binding-like protein 9 [SPL9] [T24P15.11]	-854	+	tGTACGa	0.94
SPL9	AT2G42200	SBP	squamosa promoter binding protein-like 9; Squamosa promoter-binding-like protein 9 [SPL9] [T24P15.11]	-1315	+	gtGTACGaa	0.97
SPL9	AT2G42200	SBP	squamosa promoter binding protein-like 9; Squamosa promoter-binding-like protein 9 [SPL9] [T24P15.11]	-1213	-	atCGTACac	0.98
SPL9	AT2G42200	SBP	squamosa promoter binding protein-like 9; Squamosa promoter-binding-like protein 9 [SPL9] [T24P15.11]	-855	+	gtGTACGag	0.97
SPL9	AT2G42200	SBP	squamosa promoter binding protein-like 9; Squamosa promoter-binding-like protein 9 [SPL9] [T24P15.11]	-1315	+	gtGTACGaa	0.99
SPL9	AT2G42200	SBP	squamosa promoter binding protein-like 9; Squamosa promoter-binding-like protein 9 [SPL9] [T24P15.11]	-1213	-	atCGTACac	0.99
SPL9	AT2G42200	SBP	squamosa promoter binding protein-like 9; Squamosa promoter-binding-like protein 9 [SPL9] [T24P15.11]	-855	+	gtGTACGag	0.99
SPL9	AT2G42200	SBP	squamosa promoter binding protein-like 9; Squamosa promoter-binding-like protein 9 [SPL9] [T24P15.11]	-1317	+	tggtGTACGa	0.98
SPL9	AT2G42200	SBP	squamosa promoter binding protein-like 9; Squamosa promoter-binding-like protein 9 [SPL9] [T24P15.11]	-1212	-	tCGTACacct	0.98
SPL9	AT2G42200	SBP	squamosa promoter binding protein-like 9; Squamosa promoter-binding-like protein 9 [SPL9] [T24P15.11]	-857	+	tggtGTACGa	0.98
SPL9	AT2G42200	SBP	squamosa promoter binding protein-like 9; Squamosa promoter-binding-like protein 9 [SPL9] [T24P15.11]	-1319	+	gatggtGTACGaaaat	0.98
SPL9	AT2G42200	SBP	squamosa promoter binding protein-like 9; Squamosa promoter-binding-like protein 9 [SPL9] [T24P15.11]	-1216	-	aatatCGTACaccttc	0.97
SPL9	AT2G42200	SBP	squamosa promoter binding protein-like 9; Squamosa promoter-binding-like protein 9 [SPL9] [T24P15.11]	-859	+	gctggtGTACGagaat	0.95
SPL9	AT2G42200	SBP	squamosa promoter binding protein-like 9; Squamosa promoter-binding-like protein 9 [SPL9] [T24P15.11]	-1297	+	tatggtGTACAtgata	0.95
SPL9	AT2G42200	SBP	squamosa promoter binding protein-like 9; Squamosa promoter-binding-like protein 9 [SPL9] [T24P15.11]	-1297	-	tatggTGTACatgata	0.95
SPL9	AT2G42200	SBP	squamosa promoter binding protein-like 9; Squamosa promoter-binding-like protein 9 [SPL9] [T24P15.11]	-1216	+	aatatcGTACAccttc	0.95
SPL9	AT2G42200	SBP	squamosa promoter binding protein-like 9; Squamosa promoter-binding-like protein 9 [SPL9] [T24P15.11]	-1197	+	tattgtGTACAcctca	0.94
SPL9	AT2G42200	SBP	squamosa promoter binding protein-like 9; Squamosa promoter-binding-like protein 9 [SPL9] [T24P15.11]	-1110	+	attagtGTACAtaaaa	0.97
SPL9	AT2G42200	SBP	squamosa promoter binding protein-like 9; Squamosa promoter-binding-like protein 9 [SPL9] [T24P15.11]	-1110	-	attagTGTACataaaa	0.95
SPL9	AT2G42200	SBP	squamosa promoter binding protein-like 9; Squamosa promoter-binding-like protein 9 [SPL9] [T24P15.11]	-1098	+	aaaagtGTACAaatgt	0.96
SPL9	AT2G42200	SBP	squamosa promoter binding protein-like 9; Squamosa promoter-binding-like protein 9 [SPL9] [T24P15.11]	-1002	+	gatggtGTACAccatt	0.94
SPL9	AT2G42200	SBP	squamosa promoter binding protein-like 9; Squamosa promoter-binding-like protein 9 [SPL9] [T24P15.11]	-1002	-	gatggTGTACaccatt	0.94
SPL9	AT2G42200	SBP	squamosa promoter binding protein-like 9; Squamosa promoter-binding-like protein 9 [SPL9] [T24P15.11]	-885	+	gttagtGTACAaaact	0.94
SPL9	AT2G42200	SBP	squamosa promoter binding protein-like 9; Squamosa promoter-binding-like protein 9 [SPL9] [T24P15.11]	-1320	+	agatggtGTACGaaaatgt	0.83
SPL9	AT2G42200	SBP	squamosa promoter binding protein-like 9; Squamosa promoter-binding-like protein 9 [SPL9] [T24P15.11]	-1375	+	agTGTACaa	0.75
SPL9	AT2G42200	SBP	squamosa promoter binding protein-like 9; Squamosa promoter-binding-like protein 9 [SPL9] [T24P15.11]	-1374	-	gtGTACAaa	0.75
SPL9	AT2G42200	SBP	squamosa promoter binding protein-like 9; Squamosa promoter-binding-like protein 9 [SPL9] [T24P15.11]	-1363	+	gaTGTACaa	0.75
SPL9	AT2G42200	SBP	squamosa promoter binding protein-like 9; Squamosa promoter-binding-like protein 9 [SPL9] [T24P15.11]	-1362	-	atGTACAaa	0.75
SPL9	AT2G42200	SBP	squamosa promoter binding protein-like 9; Squamosa promoter-binding-like protein 9 [SPL9] [T24P15.11]	-1315	-	gtGTACGaa	0.88
SPL9	AT2G42200	SBP	squamosa promoter binding protein-like 9; Squamosa promoter-binding-like protein 9 [SPL9] [T24P15.11]	-1231	-	ttGTACAcc	0.75
SPL9	AT2G42200	SBP	squamosa promoter binding protein-like 9; Squamosa promoter-binding-like protein 9 [SPL9] [T24P15.11]	-1213	+	atCGTACac	0.75
SPL9	AT2G42200	SBP	squamosa promoter binding protein-like 9; Squamosa promoter-binding-like protein 9 [SPL9] [T24P15.11]	-1194	+	tgTGTACac	0.75
SPL9	AT2G42200	SBP	squamosa promoter binding protein-like 9; Squamosa promoter-binding-like protein 9 [SPL9] [T24P15.11]	-1106	-	gtGTACAta	0.75
SPL9	AT2G42200	SBP	squamosa promoter binding protein-like 9; Squamosa promoter-binding-like protein 9 [SPL9] [T24P15.11]	-1095	+	agTGTACaa	0.75
SPL9	AT2G42200	SBP	squamosa promoter binding protein-like 9; Squamosa promoter-binding-like protein 9 [SPL9] [T24P15.11]	-1094	-	gtGTACAaa	0.75
SPL9	AT2G42200	SBP	squamosa promoter binding protein-like 9; Squamosa promoter-binding-like protein 9 [SPL9] [T24P15.11]	-1080	-	gtGTACAta	0.75
SPL9	AT2G42200	SBP	squamosa promoter binding protein-like 9; Squamosa promoter-binding-like protein 9 [SPL9] [T24P15.11]	-882	+	agTGTACaa	0.75
SPL9	AT2G42200	SBP	squamosa promoter binding protein-like 9; Squamosa promoter-binding-like protein 9 [SPL9] [T24P15.11]	-881	-	gtGTACAaa	0.75
SPL9	AT2G42200	SBP	squamosa promoter binding protein-like 9; Squamosa promoter-binding-like protein 9 [SPL9] [T24P15.11]	-855	-	gtGTACGag	0.75
SPL9	AT2G42200	SBP	squamosa promoter binding protein-like 9; Squamosa promoter-binding-like protein 9 [SPL9] [T24P15.11]	-459	+	tgCGTTCat	0.75
SPL9	AT2G42200	SBP	squamosa promoter binding protein-like 9; Squamosa promoter-binding-like protein 9 [SPL9] [T24P15.11]	-443	+	acCTTACaa	0.75
SPL9	AT2G42200	SBP	squamosa promoter binding protein-like 9; Squamosa promoter-binding-like protein 9 [SPL9] [T24P15.11]	-40	+	tcCTTACaa	0.88
SPL1	AT2G47070	SBP	squamosa promoter binding protein-like 1; Squamosa promoter-binding-like protein 1 [SPL1] [At2g47070/At2g47080] [F14M4.9/F14M4.10]	-1315	+	gtGTACGaa	0.97
SPL1	AT2G47070	SBP	squamosa promoter binding protein-like 1; Squamosa promoter-binding-like protein 1 [SPL1] [At2g47070/At2g47080] [F14M4.9/F14M4.10]	-1213	-	atCGTACac	0.97
SPL1	AT2G47070	SBP	squamosa promoter binding protein-like 1; Squamosa promoter-binding-like protein 1 [SPL1] [At2g47070/At2g47080] [F14M4.9/F14M4.10]	-855	+	gtGTACGag	0.97
SPL1	AT2G47070	SBP	squamosa promoter binding protein-like 1; Squamosa promoter-binding-like protein 1 [SPL1] [At2g47070/At2g47080] [F14M4.9/F14M4.10]	-1315	+	gtGTACGaaa	0.94
SPL1	AT2G47070	SBP	squamosa promoter binding protein-like 1; Squamosa promoter-binding-like protein 1 [SPL1] [At2g47070/At2g47080] [F14M4.9/F14M4.10]	-1214	-	tatCGTACac	0.94
SPL1	AT2G47070	SBP	squamosa promoter binding protein-like 1; Squamosa promoter-binding-like protein 1 [SPL1] [At2g47070/At2g47080] [F14M4.9/F14M4.10]	-855	+	gtGTACGaga	0.93
SPL1	AT2G47070	SBP	squamosa promoter binding protein-like 1; Squamosa promoter-binding-like protein 1 [SPL1] [At2g47070/At2g47080] [F14M4.9/F14M4.10]	-1316	+	ggtGTACGa	0.99
SPL1	AT2G47070	SBP	squamosa promoter binding protein-like 1; Squamosa promoter-binding-like protein 1 [SPL1] [At2g47070/At2g47080] [F14M4.9/F14M4.10]	-1212	-	tCGTACacc	0.99
SPL1	AT2G47070	SBP	squamosa promoter binding protein-like 1; Squamosa promoter-binding-like protein 1 [SPL1] [At2g47070/At2g47080] [F14M4.9/F14M4.10]	-856	+	ggtGTACGa	0.99
SPL1	AT2G47070	SBP	squamosa promoter binding protein-like 1; Squamosa promoter-binding-like protein 1 [SPL1] [At2g47070/At2g47080] [F14M4.9/F14M4.10]	-1314	+	tGTACGaaa	0.99
SPL1	AT2G47070	SBP	squamosa promoter binding protein-like 1; Squamosa promoter-binding-like protein 1 [SPL1] [At2g47070/At2g47080] [F14M4.9/F14M4.10]	-1214	-	tatCGTACa	0.99
SPL1	AT2G47070	SBP	squamosa promoter binding protein-like 1; Squamosa promoter-binding-like protein 1 [SPL1] [At2g47070/At2g47080] [F14M4.9/F14M4.10]	-854	+	tGTACGaga	0.99
SPL1	AT2G47070	SBP	squamosa promoter binding protein-like 1; Squamosa promoter-binding-like protein 1 [SPL1] [At2g47070/At2g47080] [F14M4.9/F14M4.10]	-1316	-	ggtGTACGaa	0.99
SPL1	AT2G47070	SBP	squamosa promoter binding protein-like 1; Squamosa promoter-binding-like protein 1 [SPL1] [At2g47070/At2g47080] [F14M4.9/F14M4.10]	-1213	+	atCGTACacc	0.99
SPL1	AT2G47070	SBP	squamosa promoter binding protein-like 1; Squamosa promoter-binding-like protein 1 [SPL1] [At2g47070/At2g47080] [F14M4.9/F14M4.10]	-856	-	ggtGTACGag	0.99
SPL1	AT2G47070	SBP	squamosa promoter binding protein-like 1; Squamosa promoter-binding-like protein 1 [SPL1] [At2g47070/At2g47080] [F14M4.9/F14M4.10]	-1315	+	gtGTACGaa	0.97
SPL1	AT2G47070	SBP	squamosa promoter binding protein-like 1; Squamosa promoter-binding-like protein 1 [SPL1] [At2g47070/At2g47080] [F14M4.9/F14M4.10]	-1213	-	atCGTACac	0.97
SPL1	AT2G47070	SBP	squamosa promoter binding protein-like 1; Squamosa promoter-binding-like protein 1 [SPL1] [At2g47070/At2g47080] [F14M4.9/F14M4.10]	-855	+	gtGTACGag	0.97
SPL1	AT2G47070	SBP	squamosa promoter binding protein-like 1; Squamosa promoter-binding-like protein 1 [SPL1] [At2g47070/At2g47080] [F14M4.9/F14M4.10]	-1314	+	tGTACGaa	0.98
SPL1	AT2G47070	SBP	squamosa promoter binding protein-like 1; Squamosa promoter-binding-like protein 1 [SPL1] [At2g47070/At2g47080] [F14M4.9/F14M4.10]	-1213	-	atCGTACa	0.98
SPL1	AT2G47070	SBP	squamosa promoter binding protein-like 1; Squamosa promoter-binding-like protein 1 [SPL1] [At2g47070/At2g47080] [F14M4.9/F14M4.10]	-854	+	tGTACGag	0.98
SPL1	AT2G47070	SBP	squamosa promoter binding protein-like 1; Squamosa promoter-binding-like protein 1 [SPL1] [At2g47070/At2g47080] [F14M4.9/F14M4.10]	-1314	+	tGTACGa	0.94
SPL1	AT2G47070	SBP	squamosa promoter binding protein-like 1; Squamosa promoter-binding-like protein 1 [SPL1] [At2g47070/At2g47080] [F14M4.9/F14M4.10]	-1212	-	tCGTACa	0.94
SPL1	AT2G47070	SBP	squamosa promoter binding protein-like 1; Squamosa promoter-binding-like protein 1 [SPL1] [At2g47070/At2g47080] [F14M4.9/F14M4.10]	-854	+	tGTACGa	0.94
SPL1	AT2G47070	SBP	squamosa promoter binding protein-like 1; Squamosa promoter-binding-like protein 1 [SPL1] [At2g47070/At2g47080] [F14M4.9/F14M4.10]	-1315	+	gtGTACGaa	0.97
SPL1	AT2G47070	SBP	squamosa promoter binding protein-like 1; Squamosa promoter-binding-like protein 1 [SPL1] [At2g47070/At2g47080] [F14M4.9/F14M4.10]	-1213	-	atCGTACac	0.98
SPL1	AT2G47070	SBP	squamosa promoter binding protein-like 1; Squamosa promoter-binding-like protein 1 [SPL1] [At2g47070/At2g47080] [F14M4.9/F14M4.10]	-855	+	gtGTACGag	0.97
SPL1	AT2G47070	SBP	squamosa promoter binding protein-like 1; Squamosa promoter-binding-like protein 1 [SPL1] [At2g47070/At2g47080] [F14M4.9/F14M4.10]	-1315	+	gtGTACGaa	0.99
SPL1	AT2G47070	SBP	squamosa promoter binding protein-like 1; Squamosa promoter-binding-like protein 1 [SPL1] [At2g47070/At2g47080] [F14M4.9/F14M4.10]	-1213	-	atCGTACac	0.99
SPL1	AT2G47070	SBP	squamosa promoter binding protein-like 1; Squamosa promoter-binding-like protein 1 [SPL1] [At2g47070/At2g47080] [F14M4.9/F14M4.10]	-855	+	gtGTACGag	0.99
SPL1	AT2G47070	SBP	squamosa promoter binding protein-like 1; Squamosa promoter-binding-like protein 1 [SPL1] [At2g47070/At2g47080] [F14M4.9/F14M4.10]	-1317	+	tggtGTACGa	0.98
SPL1	AT2G47070	SBP	squamosa promoter binding protein-like 1; Squamosa promoter-binding-like protein 1 [SPL1] [At2g47070/At2g47080] [F14M4.9/F14M4.10]	-1212	-	tCGTACacct	0.98
SPL1	AT2G47070	SBP	squamosa promoter binding protein-like 1; Squamosa promoter-binding-like protein 1 [SPL1] [At2g47070/At2g47080] [F14M4.9/F14M4.10]	-857	+	tggtGTACGa	0.98
SPL1	AT2G47070	SBP	squamosa promoter binding protein-like 1; Squamosa promoter-binding-like protein 1 [SPL1] [At2g47070/At2g47080] [F14M4.9/F14M4.10]	-1319	+	gatggtGTACGaaaat	0.98
SPL1	AT2G47070	SBP	squamosa promoter binding protein-like 1; Squamosa promoter-binding-like protein 1 [SPL1] [At2g47070/At2g47080] [F14M4.9/F14M4.10]	-1216	-	aatatCGTACaccttc	0.97
SPL1	AT2G47070	SBP	squamosa promoter binding protein-like 1; Squamosa promoter-binding-like protein 1 [SPL1] [At2g47070/At2g47080] [F14M4.9/F14M4.10]	-859	+	gctggtGTACGagaat	0.95
SPL1	AT2G47070	SBP	squamosa promoter binding protein-like 1; Squamosa promoter-binding-like protein 1 [SPL1] [At2g47070/At2g47080] [F14M4.9/F14M4.10]	-1297	+	tatggtGTACAtgata	0.95
SPL1	AT2G47070	SBP	squamosa promoter binding protein-like 1; Squamosa promoter-binding-like protein 1 [SPL1] [At2g47070/At2g47080] [F14M4.9/F14M4.10]	-1297	-	tatggTGTACatgata	0.95
SPL1	AT2G47070	SBP	squamosa promoter binding protein-like 1; Squamosa promoter-binding-like protein 1 [SPL1] [At2g47070/At2g47080] [F14M4.9/F14M4.10]	-1216	+	aatatcGTACAccttc	0.95
SPL1	AT2G47070	SBP	squamosa promoter binding protein-like 1; Squamosa promoter-binding-like protein 1 [SPL1] [At2g47070/At2g47080] [F14M4.9/F14M4.10]	-1197	+	tattgtGTACAcctca	0.94
SPL1	AT2G47070	SBP	squamosa promoter binding protein-like 1; Squamosa promoter-binding-like protein 1 [SPL1] [At2g47070/At2g47080] [F14M4.9/F14M4.10]	-1110	+	attagtGTACAtaaaa	0.97
SPL1	AT2G47070	SBP	squamosa promoter binding protein-like 1; Squamosa promoter-binding-like protein 1 [SPL1] [At2g47070/At2g47080] [F14M4.9/F14M4.10]	-1110	-	attagTGTACataaaa	0.95
SPL1	AT2G47070	SBP	squamosa promoter binding protein-like 1; Squamosa promoter-binding-like protein 1 [SPL1] [At2g47070/At2g47080] [F14M4.9/F14M4.10]	-1098	+	aaaagtGTACAaatgt	0.96
SPL1	AT2G47070	SBP	squamosa promoter binding protein-like 1; Squamosa promoter-binding-like protein 1 [SPL1] [At2g47070/At2g47080] [F14M4.9/F14M4.10]	-1002	+	gatggtGTACAccatt	0.94
SPL1	AT2G47070	SBP	squamosa promoter binding protein-like 1; Squamosa promoter-binding-like protein 1 [SPL1] [At2g47070/At2g47080] [F14M4.9/F14M4.10]	-1002	-	gatggTGTACaccatt	0.94
SPL1	AT2G47070	SBP	squamosa promoter binding protein-like 1; Squamosa promoter-binding-like protein 1 [SPL1] [At2g47070/At2g47080] [F14M4.9/F14M4.10]	-885	+	gttagtGTACAaaact	0.94
SPL1	AT2G47070	SBP	squamosa promoter binding protein-like 1; Squamosa promoter-binding-like protein 1 [SPL1] [At2g47070/At2g47080] [F14M4.9/F14M4.10]	-1320	+	agatggtGTACGaaaatgt	0.83
SPL1	AT2G47070	SBP	squamosa promoter binding protein-like 1; Squamosa promoter-binding-like protein 1 [SPL1] [At2g47070/At2g47080] [F14M4.9/F14M4.10]	-1375	+	agTGTACaa	0.75
SPL1	AT2G47070	SBP	squamosa promoter binding protein-like 1; Squamosa promoter-binding-like protein 1 [SPL1] [At2g47070/At2g47080] [F14M4.9/F14M4.10]	-1374	-	gtGTACAaa	0.75
SPL1	AT2G47070	SBP	squamosa promoter binding protein-like 1; Squamosa promoter-binding-like protein 1 [SPL1] [At2g47070/At2g47080] [F14M4.9/F14M4.10]	-1363	+	gaTGTACaa	0.75
SPL1	AT2G47070	SBP	squamosa promoter binding protein-like 1; Squamosa promoter-binding-like protein 1 [SPL1] [At2g47070/At2g47080] [F14M4.9/F14M4.10]	-1362	-	atGTACAaa	0.75
SPL1	AT2G47070	SBP	squamosa promoter binding protein-like 1; Squamosa promoter-binding-like protein 1 [SPL1] [At2g47070/At2g47080] [F14M4.9/F14M4.10]	-1315	-	gtGTACGaa	0.88
SPL1	AT2G47070	SBP	squamosa promoter binding protein-like 1; Squamosa promoter-binding-like protein 1 [SPL1] [At2g47070/At2g47080] [F14M4.9/F14M4.10]	-1231	-	ttGTACAcc	0.75
SPL1	AT2G47070	SBP	squamosa promoter binding protein-like 1; Squamosa promoter-binding-like protein 1 [SPL1] [At2g47070/At2g47080] [F14M4.9/F14M4.10]	-1213	+	atCGTACac	0.75
SPL1	AT2G47070	SBP	squamosa promoter binding protein-like 1; Squamosa promoter-binding-like protein 1 [SPL1] [At2g47070/At2g47080] [F14M4.9/F14M4.10]	-1194	+	tgTGTACac	0.75
SPL1	AT2G47070	SBP	squamosa promoter binding protein-like 1; Squamosa promoter-binding-like protein 1 [SPL1] [At2g47070/At2g47080] [F14M4.9/F14M4.10]	-1106	-	gtGTACAta	0.75
SPL1	AT2G47070	SBP	squamosa promoter binding protein-like 1; Squamosa promoter-binding-like protein 1 [SPL1] [At2g47070/At2g47080] [F14M4.9/F14M4.10]	-1095	+	agTGTACaa	0.75
SPL1	AT2G47070	SBP	squamosa promoter binding protein-like 1; Squamosa promoter-binding-like protein 1 [SPL1] [At2g47070/At2g47080] [F14M4.9/F14M4.10]	-1094	-	gtGTACAaa	0.75
SPL1	AT2G47070	SBP	squamosa promoter binding protein-like 1; Squamosa promoter-binding-like protein 1 [SPL1] [At2g47070/At2g47080] [F14M4.9/F14M4.10]	-1080	-	gtGTACAta	0.75
SPL1	AT2G47070	SBP	squamosa promoter binding protein-like 1; Squamosa promoter-binding-like protein 1 [SPL1] [At2g47070/At2g47080] [F14M4.9/F14M4.10]	-882	+	agTGTACaa	0.75
SPL1	AT2G47070	SBP	squamosa promoter binding protein-like 1; Squamosa promoter-binding-like protein 1 [SPL1] [At2g47070/At2g47080] [F14M4.9/F14M4.10]	-881	-	gtGTACAaa	0.75
SPL1	AT2G47070	SBP	squamosa promoter binding protein-like 1; Squamosa promoter-binding-like protein 1 [SPL1] [At2g47070/At2g47080] [F14M4.9/F14M4.10]	-855	-	gtGTACGag	0.75
SPL1	AT2G47070	SBP	squamosa promoter binding protein-like 1; Squamosa promoter-binding-like protein 1 [SPL1] [At2g47070/At2g47080] [F14M4.9/F14M4.10]	-459	+	tgCGTTCat	0.75
SPL1	AT2G47070	SBP	squamosa promoter binding protein-like 1; Squamosa promoter-binding-like protein 1 [SPL1] [At2g47070/At2g47080] [F14M4.9/F14M4.10]	-443	+	acCTTACaa	0.75
SPL1	AT2G47070	SBP	squamosa promoter binding protein-like 1; Squamosa promoter-binding-like protein 1 [SPL1] [At2g47070/At2g47080] [F14M4.9/F14M4.10]	-40	+	tcCTTACaa	0.88
SPL1	AT2G47070	SBP	squamosa promoter binding protein-like 1; Squamosa promoter-binding-like protein 1 [SPL1] [At2g47070/At2g47080] [F14M4.9/F14M4.10]	-1373	-	TGTAC	1
SPL1	AT2G47070	SBP	squamosa promoter binding protein-like 1; Squamosa promoter-binding-like protein 1 [SPL1] [At2g47070/At2g47080] [F14M4.9/F14M4.10]	-1372	+	GTACA	1
SPL1	AT2G47070	SBP	squamosa promoter binding protein-like 1; Squamosa promoter-binding-like protein 1 [SPL1] [At2g47070/At2g47080] [F14M4.9/F14M4.10]	-1361	-	TGTAC	1
SPL1	AT2G47070	SBP	squamosa promoter binding protein-like 1; Squamosa promoter-binding-like protein 1 [SPL1] [At2g47070/At2g47080] [F14M4.9/F14M4.10]	-1360	+	GTACA	1
SPL1	AT2G47070	SBP	squamosa promoter binding protein-like 1; Squamosa promoter-binding-like protein 1 [SPL1] [At2g47070/At2g47080] [F14M4.9/F14M4.10]	-1314	-	TGTAC	1
SPL1	AT2G47070	SBP	squamosa promoter binding protein-like 1; Squamosa promoter-binding-like protein 1 [SPL1] [At2g47070/At2g47080] [F14M4.9/F14M4.10]	-1313	+	GTACG	1
SPL1	AT2G47070	SBP	squamosa promoter binding protein-like 1; Squamosa promoter-binding-like protein 1 [SPL1] [At2g47070/At2g47080] [F14M4.9/F14M4.10]	-1292	-	TGTAC	1
SPL1	AT2G47070	SBP	squamosa promoter binding protein-like 1; Squamosa promoter-binding-like protein 1 [SPL1] [At2g47070/At2g47080] [F14M4.9/F14M4.10]	-1291	+	GTACA	1
SPL1	AT2G47070	SBP	squamosa promoter binding protein-like 1; Squamosa promoter-binding-like protein 1 [SPL1] [At2g47070/At2g47080] [F14M4.9/F14M4.10]	-1230	-	TGTAC	1
SPL1	AT2G47070	SBP	squamosa promoter binding protein-like 1; Squamosa promoter-binding-like protein 1 [SPL1] [At2g47070/At2g47080] [F14M4.9/F14M4.10]	-1229	+	GTACA	1
SPL1	AT2G47070	SBP	squamosa promoter binding protein-like 1; Squamosa promoter-binding-like protein 1 [SPL1] [At2g47070/At2g47080] [F14M4.9/F14M4.10]	-1211	-	CGTAC	1
SPL1	AT2G47070	SBP	squamosa promoter binding protein-like 1; Squamosa promoter-binding-like protein 1 [SPL1] [At2g47070/At2g47080] [F14M4.9/F14M4.10]	-1210	+	GTACA	1
SPL1	AT2G47070	SBP	squamosa promoter binding protein-like 1; Squamosa promoter-binding-like protein 1 [SPL1] [At2g47070/At2g47080] [F14M4.9/F14M4.10]	-1192	-	TGTAC	1
SPL1	AT2G47070	SBP	squamosa promoter binding protein-like 1; Squamosa promoter-binding-like protein 1 [SPL1] [At2g47070/At2g47080] [F14M4.9/F14M4.10]	-1191	+	GTACA	1
SPL1	AT2G47070	SBP	squamosa promoter binding protein-like 1; Squamosa promoter-binding-like protein 1 [SPL1] [At2g47070/At2g47080] [F14M4.9/F14M4.10]	-1105	-	TGTAC	1
SPL1	AT2G47070	SBP	squamosa promoter binding protein-like 1; Squamosa promoter-binding-like protein 1 [SPL1] [At2g47070/At2g47080] [F14M4.9/F14M4.10]	-1104	+	GTACA	1
SPL1	AT2G47070	SBP	squamosa promoter binding protein-like 1; Squamosa promoter-binding-like protein 1 [SPL1] [At2g47070/At2g47080] [F14M4.9/F14M4.10]	-1093	-	TGTAC	1
SPL1	AT2G47070	SBP	squamosa promoter binding protein-like 1; Squamosa promoter-binding-like protein 1 [SPL1] [At2g47070/At2g47080] [F14M4.9/F14M4.10]	-1092	+	GTACA	1
SPL1	AT2G47070	SBP	squamosa promoter binding protein-like 1; Squamosa promoter-binding-like protein 1 [SPL1] [At2g47070/At2g47080] [F14M4.9/F14M4.10]	-1079	-	TGTAC	1
SPL1	AT2G47070	SBP	squamosa promoter binding protein-like 1; Squamosa promoter-binding-like protein 1 [SPL1] [At2g47070/At2g47080] [F14M4.9/F14M4.10]	-1078	+	GTACA	1
SPL1	AT2G47070	SBP	squamosa promoter binding protein-like 1; Squamosa promoter-binding-like protein 1 [SPL1] [At2g47070/At2g47080] [F14M4.9/F14M4.10]	-997	-	TGTAC	1
SPL1	AT2G47070	SBP	squamosa promoter binding protein-like 1; Squamosa promoter-binding-like protein 1 [SPL1] [At2g47070/At2g47080] [F14M4.9/F14M4.10]	-996	+	GTACA	1
SPL1	AT2G47070	SBP	squamosa promoter binding protein-like 1; Squamosa promoter-binding-like protein 1 [SPL1] [At2g47070/At2g47080] [F14M4.9/F14M4.10]	-880	-	TGTAC	1
SPL1	AT2G47070	SBP	squamosa promoter binding protein-like 1; Squamosa promoter-binding-like protein 1 [SPL1] [At2g47070/At2g47080] [F14M4.9/F14M4.10]	-879	+	GTACA	1
SPL1	AT2G47070	SBP	squamosa promoter binding protein-like 1; Squamosa promoter-binding-like protein 1 [SPL1] [At2g47070/At2g47080] [F14M4.9/F14M4.10]	-854	-	TGTAC	1
SPL1	AT2G47070	SBP	squamosa promoter binding protein-like 1; Squamosa promoter-binding-like protein 1 [SPL1] [At2g47070/At2g47080] [F14M4.9/F14M4.10]	-853	+	GTACG	1
SPL5	AT3G15270	SBP	squamosa promoter binding protein-like 5; Squamosa promoter-binding-like protein 5 [SPL5] [K7L4.7]	-1315	+	gtGTACGaa	0.97
SPL5	AT3G15270	SBP	squamosa promoter binding protein-like 5; Squamosa promoter-binding-like protein 5 [SPL5] [K7L4.7]	-1213	-	atCGTACac	0.97
SPL5	AT3G15270	SBP	squamosa promoter binding protein-like 5; Squamosa promoter-binding-like protein 5 [SPL5] [K7L4.7]	-855	+	gtGTACGag	0.97
SPL5	AT3G15270	SBP	squamosa promoter binding protein-like 5; Squamosa promoter-binding-like protein 5 [SPL5] [K7L4.7]	-1375	+	agTGTACaa	0.75
SPL5	AT3G15270	SBP	squamosa promoter binding protein-like 5; Squamosa promoter-binding-like protein 5 [SPL5] [K7L4.7]	-1374	-	gtGTACAaa	0.75
SPL5	AT3G15270	SBP	squamosa promoter binding protein-like 5; Squamosa promoter-binding-like protein 5 [SPL5] [K7L4.7]	-1363	+	gaTGTACaa	0.75
SPL5	AT3G15270	SBP	squamosa promoter binding protein-like 5; Squamosa promoter-binding-like protein 5 [SPL5] [K7L4.7]	-1362	-	atGTACAaa	0.75
SPL5	AT3G15270	SBP	squamosa promoter binding protein-like 5; Squamosa promoter-binding-like protein 5 [SPL5] [K7L4.7]	-1315	-	gtGTACGaa	0.88
SPL5	AT3G15270	SBP	squamosa promoter binding protein-like 5; Squamosa promoter-binding-like protein 5 [SPL5] [K7L4.7]	-1231	-	ttGTACAcc	0.75
SPL5	AT3G15270	SBP	squamosa promoter binding protein-like 5; Squamosa promoter-binding-like protein 5 [SPL5] [K7L4.7]	-1213	+	atCGTACac	0.75
SPL5	AT3G15270	SBP	squamosa promoter binding protein-like 5; Squamosa promoter-binding-like protein 5 [SPL5] [K7L4.7]	-1194	+	tgTGTACac	0.75
SPL5	AT3G15270	SBP	squamosa promoter binding protein-like 5; Squamosa promoter-binding-like protein 5 [SPL5] [K7L4.7]	-1106	-	gtGTACAta	0.75
SPL5	AT3G15270	SBP	squamosa promoter binding protein-like 5; Squamosa promoter-binding-like protein 5 [SPL5] [K7L4.7]	-1095	+	agTGTACaa	0.75
SPL5	AT3G15270	SBP	squamosa promoter binding protein-like 5; Squamosa promoter-binding-like protein 5 [SPL5] [K7L4.7]	-1094	-	gtGTACAaa	0.75
SPL5	AT3G15270	SBP	squamosa promoter binding protein-like 5; Squamosa promoter-binding-like protein 5 [SPL5] [K7L4.7]	-1080	-	gtGTACAta	0.75
SPL5	AT3G15270	SBP	squamosa promoter binding protein-like 5; Squamosa promoter-binding-like protein 5 [SPL5] [K7L4.7]	-882	+	agTGTACaa	0.75
SPL5	AT3G15270	SBP	squamosa promoter binding protein-like 5; Squamosa promoter-binding-like protein 5 [SPL5] [K7L4.7]	-881	-	gtGTACAaa	0.75
SPL5	AT3G15270	SBP	squamosa promoter binding protein-like 5; Squamosa promoter-binding-like protein 5 [SPL5] [K7L4.7]	-855	-	gtGTACGag	0.75
SPL5	AT3G15270	SBP	squamosa promoter binding protein-like 5; Squamosa promoter-binding-like protein 5 [SPL5] [K7L4.7]	-459	+	tgCGTTCat	0.75
SPL5	AT3G15270	SBP	squamosa promoter binding protein-like 5; Squamosa promoter-binding-like protein 5 [SPL5] [K7L4.7]	-443	+	acCTTACaa	0.75
SPL5	AT3G15270	SBP	squamosa promoter binding protein-like 5; Squamosa promoter-binding-like protein 5 [SPL5] [K7L4.7]	-40	+	tcCTTACaa	0.88
SPL15	AT3G57920	SBP	squamosa promoter binding protein-like 15; Squamosa promoter-binding-like protein 15 [SPL15] [T10K17.130]	-1315	+	gtGTACGaa	0.97
SPL15	AT3G57920	SBP	squamosa promoter binding protein-like 15; Squamosa promoter-binding-like protein 15 [SPL15] [T10K17.130]	-1213	-	atCGTACac	0.97
SPL15	AT3G57920	SBP	squamosa promoter binding protein-like 15; Squamosa promoter-binding-like protein 15 [SPL15] [T10K17.130]	-855	+	gtGTACGag	0.97
SPL15	AT3G57920	SBP	squamosa promoter binding protein-like 15; Squamosa promoter-binding-like protein 15 [SPL15] [T10K17.130]	-1315	+	gtGTACGaaa	0.94
SPL15	AT3G57920	SBP	squamosa promoter binding protein-like 15; Squamosa promoter-binding-like protein 15 [SPL15] [T10K17.130]	-1214	-	tatCGTACac	0.94
SPL15	AT3G57920	SBP	squamosa promoter binding protein-like 15; Squamosa promoter-binding-like protein 15 [SPL15] [T10K17.130]	-855	+	gtGTACGaga	0.93
SPL15	AT3G57920	SBP	squamosa promoter binding protein-like 15; Squamosa promoter-binding-like protein 15 [SPL15] [T10K17.130]	-1316	+	ggtGTACGa	0.99
SPL15	AT3G57920	SBP	squamosa promoter binding protein-like 15; Squamosa promoter-binding-like protein 15 [SPL15] [T10K17.130]	-1212	-	tCGTACacc	0.99
SPL15	AT3G57920	SBP	squamosa promoter binding protein-like 15; Squamosa promoter-binding-like protein 15 [SPL15] [T10K17.130]	-856	+	ggtGTACGa	0.99
SPL15	AT3G57920	SBP	squamosa promoter binding protein-like 15; Squamosa promoter-binding-like protein 15 [SPL15] [T10K17.130]	-1317	+	tggtGTACGaaa	0.91
SPL15	AT3G57920	SBP	squamosa promoter binding protein-like 15; Squamosa promoter-binding-like protein 15 [SPL15] [T10K17.130]	-1314	+	tGTACGaaa	0.99
SPL15	AT3G57920	SBP	squamosa promoter binding protein-like 15; Squamosa promoter-binding-like protein 15 [SPL15] [T10K17.130]	-1214	-	tatCGTACa	0.99
SPL15	AT3G57920	SBP	squamosa promoter binding protein-like 15; Squamosa promoter-binding-like protein 15 [SPL15] [T10K17.130]	-854	+	tGTACGaga	0.99
SPL15	AT3G57920	SBP	squamosa promoter binding protein-like 15; Squamosa promoter-binding-like protein 15 [SPL15] [T10K17.130]	-1316	-	ggtGTACGaa	0.99
SPL15	AT3G57920	SBP	squamosa promoter binding protein-like 15; Squamosa promoter-binding-like protein 15 [SPL15] [T10K17.130]	-1213	+	atCGTACacc	0.99
SPL15	AT3G57920	SBP	squamosa promoter binding protein-like 15; Squamosa promoter-binding-like protein 15 [SPL15] [T10K17.130]	-856	-	ggtGTACGag	0.99
SPL15	AT3G57920	SBP	squamosa promoter binding protein-like 15; Squamosa promoter-binding-like protein 15 [SPL15] [T10K17.130]	-1314	+	tGTACGaa	0.98
SPL15	AT3G57920	SBP	squamosa promoter binding protein-like 15; Squamosa promoter-binding-like protein 15 [SPL15] [T10K17.130]	-1213	-	atCGTACa	0.98
SPL15	AT3G57920	SBP	squamosa promoter binding protein-like 15; Squamosa promoter-binding-like protein 15 [SPL15] [T10K17.130]	-854	+	tGTACGag	0.98
SPL15	AT3G57920	SBP	squamosa promoter binding protein-like 15; Squamosa promoter-binding-like protein 15 [SPL15] [T10K17.130]	-1314	+	tGTACGa	0.94
SPL15	AT3G57920	SBP	squamosa promoter binding protein-like 15; Squamosa promoter-binding-like protein 15 [SPL15] [T10K17.130]	-1212	-	tCGTACa	0.94
SPL15	AT3G57920	SBP	squamosa promoter binding protein-like 15; Squamosa promoter-binding-like protein 15 [SPL15] [T10K17.130]	-854	+	tGTACGa	0.94
SPL15	AT3G57920	SBP	squamosa promoter binding protein-like 15; Squamosa promoter-binding-like protein 15 [SPL15] [T10K17.130]	-1315	+	gtGTACGaa	0.97
SPL15	AT3G57920	SBP	squamosa promoter binding protein-like 15; Squamosa promoter-binding-like protein 15 [SPL15] [T10K17.130]	-1213	-	atCGTACac	0.98
SPL15	AT3G57920	SBP	squamosa promoter binding protein-like 15; Squamosa promoter-binding-like protein 15 [SPL15] [T10K17.130]	-855	+	gtGTACGag	0.97
SPL15	AT3G57920	SBP	squamosa promoter binding protein-like 15; Squamosa promoter-binding-like protein 15 [SPL15] [T10K17.130]	-1315	+	gtGTACGaa	0.99
SPL15	AT3G57920	SBP	squamosa promoter binding protein-like 15; Squamosa promoter-binding-like protein 15 [SPL15] [T10K17.130]	-1213	-	atCGTACac	0.99
SPL15	AT3G57920	SBP	squamosa promoter binding protein-like 15; Squamosa promoter-binding-like protein 15 [SPL15] [T10K17.130]	-855	+	gtGTACGag	0.99
SPL15	AT3G57920	SBP	squamosa promoter binding protein-like 15; Squamosa promoter-binding-like protein 15 [SPL15] [T10K17.130]	-1317	+	tggtGTACGa	0.98
SPL15	AT3G57920	SBP	squamosa promoter binding protein-like 15; Squamosa promoter-binding-like protein 15 [SPL15] [T10K17.130]	-1212	-	tCGTACacct	0.98
SPL15	AT3G57920	SBP	squamosa promoter binding protein-like 15; Squamosa promoter-binding-like protein 15 [SPL15] [T10K17.130]	-857	+	tggtGTACGa	0.98
SPL15	AT3G57920	SBP	squamosa promoter binding protein-like 15; Squamosa promoter-binding-like protein 15 [SPL15] [T10K17.130]	-1319	+	gatggtGTACGaaaat	0.98
SPL15	AT3G57920	SBP	squamosa promoter binding protein-like 15; Squamosa promoter-binding-like protein 15 [SPL15] [T10K17.130]	-1216	-	aatatCGTACaccttc	0.97
SPL15	AT3G57920	SBP	squamosa promoter binding protein-like 15; Squamosa promoter-binding-like protein 15 [SPL15] [T10K17.130]	-859	+	gctggtGTACGagaat	0.95
SPL15	AT3G57920	SBP	squamosa promoter binding protein-like 15; Squamosa promoter-binding-like protein 15 [SPL15] [T10K17.130]	-1297	+	tatggtGTACAtgata	0.95
SPL15	AT3G57920	SBP	squamosa promoter binding protein-like 15; Squamosa promoter-binding-like protein 15 [SPL15] [T10K17.130]	-1297	-	tatggTGTACatgata	0.95
SPL15	AT3G57920	SBP	squamosa promoter binding protein-like 15; Squamosa promoter-binding-like protein 15 [SPL15] [T10K17.130]	-1216	+	aatatcGTACAccttc	0.95
SPL15	AT3G57920	SBP	squamosa promoter binding protein-like 15; Squamosa promoter-binding-like protein 15 [SPL15] [T10K17.130]	-1197	+	tattgtGTACAcctca	0.94
SPL15	AT3G57920	SBP	squamosa promoter binding protein-like 15; Squamosa promoter-binding-like protein 15 [SPL15] [T10K17.130]	-1110	+	attagtGTACAtaaaa	0.97
SPL15	AT3G57920	SBP	squamosa promoter binding protein-like 15; Squamosa promoter-binding-like protein 15 [SPL15] [T10K17.130]	-1110	-	attagTGTACataaaa	0.95
SPL15	AT3G57920	SBP	squamosa promoter binding protein-like 15; Squamosa promoter-binding-like protein 15 [SPL15] [T10K17.130]	-1098	+	aaaagtGTACAaatgt	0.96
SPL15	AT3G57920	SBP	squamosa promoter binding protein-like 15; Squamosa promoter-binding-like protein 15 [SPL15] [T10K17.130]	-1002	+	gatggtGTACAccatt	0.94
SPL15	AT3G57920	SBP	squamosa promoter binding protein-like 15; Squamosa promoter-binding-like protein 15 [SPL15] [T10K17.130]	-1002	-	gatggTGTACaccatt	0.94
SPL15	AT3G57920	SBP	squamosa promoter binding protein-like 15; Squamosa promoter-binding-like protein 15 [SPL15] [T10K17.130]	-885	+	gttagtGTACAaaact	0.94
SPL15	AT3G57920	SBP	squamosa promoter binding protein-like 15; Squamosa promoter-binding-like protein 15 [SPL15] [T10K17.130]	-1320	+	agatggtGTACGaaaatgt	0.83
SPL15	AT3G57920	SBP	squamosa promoter binding protein-like 15; Squamosa promoter-binding-like protein 15 [SPL15] [T10K17.130]	-1375	+	agTGTACaa	0.75
SPL15	AT3G57920	SBP	squamosa promoter binding protein-like 15; Squamosa promoter-binding-like protein 15 [SPL15] [T10K17.130]	-1374	-	gtGTACAaa	0.75
SPL15	AT3G57920	SBP	squamosa promoter binding protein-like 15; Squamosa promoter-binding-like protein 15 [SPL15] [T10K17.130]	-1363	+	gaTGTACaa	0.75
SPL15	AT3G57920	SBP	squamosa promoter binding protein-like 15; Squamosa promoter-binding-like protein 15 [SPL15] [T10K17.130]	-1362	-	atGTACAaa	0.75
SPL15	AT3G57920	SBP	squamosa promoter binding protein-like 15; Squamosa promoter-binding-like protein 15 [SPL15] [T10K17.130]	-1315	-	gtGTACGaa	0.88
SPL15	AT3G57920	SBP	squamosa promoter binding protein-like 15; Squamosa promoter-binding-like protein 15 [SPL15] [T10K17.130]	-1231	-	ttGTACAcc	0.75
SPL15	AT3G57920	SBP	squamosa promoter binding protein-like 15; Squamosa promoter-binding-like protein 15 [SPL15] [T10K17.130]	-1213	+	atCGTACac	0.75
SPL15	AT3G57920	SBP	squamosa promoter binding protein-like 15; Squamosa promoter-binding-like protein 15 [SPL15] [T10K17.130]	-1194	+	tgTGTACac	0.75
SPL15	AT3G57920	SBP	squamosa promoter binding protein-like 15; Squamosa promoter-binding-like protein 15 [SPL15] [T10K17.130]	-1106	-	gtGTACAta	0.75
SPL15	AT3G57920	SBP	squamosa promoter binding protein-like 15; Squamosa promoter-binding-like protein 15 [SPL15] [T10K17.130]	-1095	+	agTGTACaa	0.75
SPL15	AT3G57920	SBP	squamosa promoter binding protein-like 15; Squamosa promoter-binding-like protein 15 [SPL15] [T10K17.130]	-1094	-	gtGTACAaa	0.75
SPL15	AT3G57920	SBP	squamosa promoter binding protein-like 15; Squamosa promoter-binding-like protein 15 [SPL15] [T10K17.130]	-1080	-	gtGTACAta	0.75
SPL15	AT3G57920	SBP	squamosa promoter binding protein-like 15; Squamosa promoter-binding-like protein 15 [SPL15] [T10K17.130]	-882	+	agTGTACaa	0.75
SPL15	AT3G57920	SBP	squamosa promoter binding protein-like 15; Squamosa promoter-binding-like protein 15 [SPL15] [T10K17.130]	-881	-	gtGTACAaa	0.75
SPL15	AT3G57920	SBP	squamosa promoter binding protein-like 15; Squamosa promoter-binding-like protein 15 [SPL15] [T10K17.130]	-855	-	gtGTACGag	0.75
SPL15	AT3G57920	SBP	squamosa promoter binding protein-like 15; Squamosa promoter-binding-like protein 15 [SPL15] [T10K17.130]	-459	+	tgCGTTCat	0.75
SPL15	AT3G57920	SBP	squamosa promoter binding protein-like 15; Squamosa promoter-binding-like protein 15 [SPL15] [T10K17.130]	-443	+	acCTTACaa	0.75
SPL15	AT3G57920	SBP	squamosa promoter binding protein-like 15; Squamosa promoter-binding-like protein 15 [SPL15] [T10K17.130]	-40	+	tcCTTACaa	0.88
SPL12	AT3G60030	SBP	squamosa promoter-binding protein-like 12; Squamosa promoter-binding-like protein 12 [SPL12] [T2O9.10]	-1314	+	tGTACGaa	0.98
SPL12	AT3G60030	SBP	squamosa promoter-binding protein-like 12; Squamosa promoter-binding-like protein 12 [SPL12] [T2O9.10]	-1213	-	atCGTACa	0.98
SPL12	AT3G60030	SBP	squamosa promoter-binding protein-like 12; Squamosa promoter-binding-like protein 12 [SPL12] [T2O9.10]	-854	+	tGTACGag	0.98
SPL12	AT3G60030	SBP	squamosa promoter-binding protein-like 12; Squamosa promoter-binding-like protein 12 [SPL12] [T2O9.10]	-1375	+	agTGTACaa	0.75
SPL12	AT3G60030	SBP	squamosa promoter-binding protein-like 12; Squamosa promoter-binding-like protein 12 [SPL12] [T2O9.10]	-1374	-	gtGTACAaa	0.75
SPL12	AT3G60030	SBP	squamosa promoter-binding protein-like 12; Squamosa promoter-binding-like protein 12 [SPL12] [T2O9.10]	-1363	+	gaTGTACaa	0.75
SPL12	AT3G60030	SBP	squamosa promoter-binding protein-like 12; Squamosa promoter-binding-like protein 12 [SPL12] [T2O9.10]	-1362	-	atGTACAaa	0.75
SPL12	AT3G60030	SBP	squamosa promoter-binding protein-like 12; Squamosa promoter-binding-like protein 12 [SPL12] [T2O9.10]	-1315	-	gtGTACGaa	0.88
SPL12	AT3G60030	SBP	squamosa promoter-binding protein-like 12; Squamosa promoter-binding-like protein 12 [SPL12] [T2O9.10]	-1231	-	ttGTACAcc	0.75
SPL12	AT3G60030	SBP	squamosa promoter-binding protein-like 12; Squamosa promoter-binding-like protein 12 [SPL12] [T2O9.10]	-1213	+	atCGTACac	0.75
SPL12	AT3G60030	SBP	squamosa promoter-binding protein-like 12; Squamosa promoter-binding-like protein 12 [SPL12] [T2O9.10]	-1194	+	tgTGTACac	0.75
SPL12	AT3G60030	SBP	squamosa promoter-binding protein-like 12; Squamosa promoter-binding-like protein 12 [SPL12] [T2O9.10]	-1106	-	gtGTACAta	0.75
SPL12	AT3G60030	SBP	squamosa promoter-binding protein-like 12; Squamosa promoter-binding-like protein 12 [SPL12] [T2O9.10]	-1095	+	agTGTACaa	0.75
SPL12	AT3G60030	SBP	squamosa promoter-binding protein-like 12; Squamosa promoter-binding-like protein 12 [SPL12] [T2O9.10]	-1094	-	gtGTACAaa	0.75
SPL12	AT3G60030	SBP	squamosa promoter-binding protein-like 12; Squamosa promoter-binding-like protein 12 [SPL12] [T2O9.10]	-1080	-	gtGTACAta	0.75
SPL12	AT3G60030	SBP	squamosa promoter-binding protein-like 12; Squamosa promoter-binding-like protein 12 [SPL12] [T2O9.10]	-882	+	agTGTACaa	0.75
SPL12	AT3G60030	SBP	squamosa promoter-binding protein-like 12; Squamosa promoter-binding-like protein 12 [SPL12] [T2O9.10]	-881	-	gtGTACAaa	0.75
SPL12	AT3G60030	SBP	squamosa promoter-binding protein-like 12; Squamosa promoter-binding-like protein 12 [SPL12] [T2O9.10]	-855	-	gtGTACGag	0.75
SPL12	AT3G60030	SBP	squamosa promoter-binding protein-like 12; Squamosa promoter-binding-like protein 12 [SPL12] [T2O9.10]	-459	+	tgCGTTCat	0.75
SPL12	AT3G60030	SBP	squamosa promoter-binding protein-like 12; Squamosa promoter-binding-like protein 12 [SPL12] [T2O9.10]	-443	+	acCTTACaa	0.75
SPL12	AT3G60030	SBP	squamosa promoter-binding protein-like 12; Squamosa promoter-binding-like protein 12 [SPL12] [T2O9.10]	-40	+	tcCTTACaa	0.88
SPL7	AT5G18830	SBP	squamosa promoter binding protein-like 7; Squamosa promoter-binding-like protein 7 [SPL7] [F17K4.80]	-1314	+	tGTACGaaa	0.99
SPL7	AT5G18830	SBP	squamosa promoter binding protein-like 7; Squamosa promoter-binding-like protein 7 [SPL7] [F17K4.80]	-1214	-	tatCGTACa	1
SPL7	AT5G18830	SBP	squamosa promoter binding protein-like 7; Squamosa promoter-binding-like protein 7 [SPL7] [F17K4.80]	-854	+	tGTACGaga	0.99
SPL7	AT5G18830	SBP	squamosa promoter binding protein-like 7; Squamosa promoter-binding-like protein 7 [SPL7] [F17K4.80]	-1375	+	agTGTACaa	0.75
SPL7	AT5G18830	SBP	squamosa promoter binding protein-like 7; Squamosa promoter-binding-like protein 7 [SPL7] [F17K4.80]	-1374	-	gtGTACAaa	0.75
SPL7	AT5G18830	SBP	squamosa promoter binding protein-like 7; Squamosa promoter-binding-like protein 7 [SPL7] [F17K4.80]	-1363	+	gaTGTACaa	0.75
SPL7	AT5G18830	SBP	squamosa promoter binding protein-like 7; Squamosa promoter-binding-like protein 7 [SPL7] [F17K4.80]	-1362	-	atGTACAaa	0.75
SPL7	AT5G18830	SBP	squamosa promoter binding protein-like 7; Squamosa promoter-binding-like protein 7 [SPL7] [F17K4.80]	-1315	-	gtGTACGaa	0.88
SPL7	AT5G18830	SBP	squamosa promoter binding protein-like 7; Squamosa promoter-binding-like protein 7 [SPL7] [F17K4.80]	-1231	-	ttGTACAcc	0.75
SPL7	AT5G18830	SBP	squamosa promoter binding protein-like 7; Squamosa promoter-binding-like protein 7 [SPL7] [F17K4.80]	-1213	+	atCGTACac	0.75
SPL7	AT5G18830	SBP	squamosa promoter binding protein-like 7; Squamosa promoter-binding-like protein 7 [SPL7] [F17K4.80]	-1194	+	tgTGTACac	0.75
SPL7	AT5G18830	SBP	squamosa promoter binding protein-like 7; Squamosa promoter-binding-like protein 7 [SPL7] [F17K4.80]	-1106	-	gtGTACAta	0.75
SPL7	AT5G18830	SBP	squamosa promoter binding protein-like 7; Squamosa promoter-binding-like protein 7 [SPL7] [F17K4.80]	-1095	+	agTGTACaa	0.75
SPL7	AT5G18830	SBP	squamosa promoter binding protein-like 7; Squamosa promoter-binding-like protein 7 [SPL7] [F17K4.80]	-1094	-	gtGTACAaa	0.75
SPL7	AT5G18830	SBP	squamosa promoter binding protein-like 7; Squamosa promoter-binding-like protein 7 [SPL7] [F17K4.80]	-1080	-	gtGTACAta	0.75
SPL7	AT5G18830	SBP	squamosa promoter binding protein-like 7; Squamosa promoter-binding-like protein 7 [SPL7] [F17K4.80]	-882	+	agTGTACaa	0.75
SPL7	AT5G18830	SBP	squamosa promoter binding protein-like 7; Squamosa promoter-binding-like protein 7 [SPL7] [F17K4.80]	-881	-	gtGTACAaa	0.75
SPL7	AT5G18830	SBP	squamosa promoter binding protein-like 7; Squamosa promoter-binding-like protein 7 [SPL7] [F17K4.80]	-855	-	gtGTACGag	0.75
SPL7	AT5G18830	SBP	squamosa promoter binding protein-like 7; Squamosa promoter-binding-like protein 7 [SPL7] [F17K4.80]	-459	+	tgCGTTCat	0.75
SPL7	AT5G18830	SBP	squamosa promoter binding protein-like 7; Squamosa promoter-binding-like protein 7 [SPL7] [F17K4.80]	-443	+	acCTTACaa	0.75
SPL7	AT5G18830	SBP	squamosa promoter binding protein-like 7; Squamosa promoter-binding-like protein 7 [SPL7] [F17K4.80]	-40	+	tcCTTACaa	0.88
SPL2	AT5G43270	SBP	squamosa promoter binding protein-like 2; Squamosa promoter-binding-like protein 2 [SPL2] [MNL12.9]	-1315	+	gtGTACGaa	0.97
SPL2	AT5G43270	SBP	squamosa promoter binding protein-like 2; Squamosa promoter-binding-like protein 2 [SPL2] [MNL12.9]	-1213	-	atCGTACac	0.97
SPL2	AT5G43270	SBP	squamosa promoter binding protein-like 2; Squamosa promoter-binding-like protein 2 [SPL2] [MNL12.9]	-855	+	gtGTACGag	0.97
SPL2	AT5G43270	SBP	squamosa promoter binding protein-like 2; Squamosa promoter-binding-like protein 2 [SPL2] [MNL12.9]	-1315	+	gtGTACGaaa	0.94
SPL2	AT5G43270	SBP	squamosa promoter binding protein-like 2; Squamosa promoter-binding-like protein 2 [SPL2] [MNL12.9]	-1214	-	tatCGTACac	0.94
SPL2	AT5G43270	SBP	squamosa promoter binding protein-like 2; Squamosa promoter-binding-like protein 2 [SPL2] [MNL12.9]	-855	+	gtGTACGaga	0.93
SPL2	AT5G43270	SBP	squamosa promoter binding protein-like 2; Squamosa promoter-binding-like protein 2 [SPL2] [MNL12.9]	-1316	+	ggtGTACGa	0.99
SPL2	AT5G43270	SBP	squamosa promoter binding protein-like 2; Squamosa promoter-binding-like protein 2 [SPL2] [MNL12.9]	-1212	-	tCGTACacc	0.99
SPL2	AT5G43270	SBP	squamosa promoter binding protein-like 2; Squamosa promoter-binding-like protein 2 [SPL2] [MNL12.9]	-856	+	ggtGTACGa	0.99
SPL2	AT5G43270	SBP	squamosa promoter binding protein-like 2; Squamosa promoter-binding-like protein 2 [SPL2] [MNL12.9]	-1317	+	tggtGTACGaaa	0.91
SPL2	AT5G43270	SBP	squamosa promoter binding protein-like 2; Squamosa promoter-binding-like protein 2 [SPL2] [MNL12.9]	-1316	-	ggtGTACGaa	0.99
SPL2	AT5G43270	SBP	squamosa promoter binding protein-like 2; Squamosa promoter-binding-like protein 2 [SPL2] [MNL12.9]	-1213	+	atCGTACacc	0.99
SPL2	AT5G43270	SBP	squamosa promoter binding protein-like 2; Squamosa promoter-binding-like protein 2 [SPL2] [MNL12.9]	-856	-	ggtGTACGag	0.99
SPL2	AT5G43270	SBP	squamosa promoter binding protein-like 2; Squamosa promoter-binding-like protein 2 [SPL2] [MNL12.9]	-1314	+	tGTACGaa	0.98
SPL2	AT5G43270	SBP	squamosa promoter binding protein-like 2; Squamosa promoter-binding-like protein 2 [SPL2] [MNL12.9]	-1213	-	atCGTACa	0.98
SPL2	AT5G43270	SBP	squamosa promoter binding protein-like 2; Squamosa promoter-binding-like protein 2 [SPL2] [MNL12.9]	-854	+	tGTACGag	0.98
SPL2	AT5G43270	SBP	squamosa promoter binding protein-like 2; Squamosa promoter-binding-like protein 2 [SPL2] [MNL12.9]	-1314	+	tGTACGa	0.94
SPL2	AT5G43270	SBP	squamosa promoter binding protein-like 2; Squamosa promoter-binding-like protein 2 [SPL2] [MNL12.9]	-1212	-	tCGTACa	0.94
SPL2	AT5G43270	SBP	squamosa promoter binding protein-like 2; Squamosa promoter-binding-like protein 2 [SPL2] [MNL12.9]	-854	+	tGTACGa	0.94
SPL2	AT5G43270	SBP	squamosa promoter binding protein-like 2; Squamosa promoter-binding-like protein 2 [SPL2] [MNL12.9]	-1315	+	gtGTACGaa	0.97
SPL2	AT5G43270	SBP	squamosa promoter binding protein-like 2; Squamosa promoter-binding-like protein 2 [SPL2] [MNL12.9]	-1213	-	atCGTACac	0.98
SPL2	AT5G43270	SBP	squamosa promoter binding protein-like 2; Squamosa promoter-binding-like protein 2 [SPL2] [MNL12.9]	-855	+	gtGTACGag	0.97
SPL2	AT5G43270	SBP	squamosa promoter binding protein-like 2; Squamosa promoter-binding-like protein 2 [SPL2] [MNL12.9]	-1315	+	gtGTACGaa	0.99
SPL2	AT5G43270	SBP	squamosa promoter binding protein-like 2; Squamosa promoter-binding-like protein 2 [SPL2] [MNL12.9]	-1213	-	atCGTACac	0.99
SPL2	AT5G43270	SBP	squamosa promoter binding protein-like 2; Squamosa promoter-binding-like protein 2 [SPL2] [MNL12.9]	-855	+	gtGTACGag	0.99
SPL2	AT5G43270	SBP	squamosa promoter binding protein-like 2; Squamosa promoter-binding-like protein 2 [SPL2] [MNL12.9]	-1317	+	tggtGTACGa	0.98
SPL2	AT5G43270	SBP	squamosa promoter binding protein-like 2; Squamosa promoter-binding-like protein 2 [SPL2] [MNL12.9]	-1212	-	tCGTACacct	0.98
SPL2	AT5G43270	SBP	squamosa promoter binding protein-like 2; Squamosa promoter-binding-like protein 2 [SPL2] [MNL12.9]	-857	+	tggtGTACGa	0.98
SPL2	AT5G43270	SBP	squamosa promoter binding protein-like 2; Squamosa promoter-binding-like protein 2 [SPL2] [MNL12.9]	-1297	+	tatggtGTACAtgata	0.95
SPL2	AT5G43270	SBP	squamosa promoter binding protein-like 2; Squamosa promoter-binding-like protein 2 [SPL2] [MNL12.9]	-1297	-	tatggTGTACatgata	0.95
SPL2	AT5G43270	SBP	squamosa promoter binding protein-like 2; Squamosa promoter-binding-like protein 2 [SPL2] [MNL12.9]	-1216	+	aatatcGTACAccttc	0.95
SPL2	AT5G43270	SBP	squamosa promoter binding protein-like 2; Squamosa promoter-binding-like protein 2 [SPL2] [MNL12.9]	-1197	+	tattgtGTACAcctca	0.94
SPL2	AT5G43270	SBP	squamosa promoter binding protein-like 2; Squamosa promoter-binding-like protein 2 [SPL2] [MNL12.9]	-1110	+	attagtGTACAtaaaa	0.97
SPL2	AT5G43270	SBP	squamosa promoter binding protein-like 2; Squamosa promoter-binding-like protein 2 [SPL2] [MNL12.9]	-1110	-	attagTGTACataaaa	0.95
SPL2	AT5G43270	SBP	squamosa promoter binding protein-like 2; Squamosa promoter-binding-like protein 2 [SPL2] [MNL12.9]	-1098	+	aaaagtGTACAaatgt	0.96
SPL2	AT5G43270	SBP	squamosa promoter binding protein-like 2; Squamosa promoter-binding-like protein 2 [SPL2] [MNL12.9]	-1002	+	gatggtGTACAccatt	0.94
SPL2	AT5G43270	SBP	squamosa promoter binding protein-like 2; Squamosa promoter-binding-like protein 2 [SPL2] [MNL12.9]	-1002	-	gatggTGTACaccatt	0.94
SPL2	AT5G43270	SBP	squamosa promoter binding protein-like 2; Squamosa promoter-binding-like protein 2 [SPL2] [MNL12.9]	-885	+	gttagtGTACAaaact	0.94
SPL2	AT5G43270	SBP	squamosa promoter binding protein-like 2; Squamosa promoter-binding-like protein 2 [SPL2] [MNL12.9]	-1320	+	agatggtGTACGaaaatgt	0.83
SPL2	AT5G43270	SBP	squamosa promoter binding protein-like 2; Squamosa promoter-binding-like protein 2 [SPL2] [MNL12.9]	-1375	+	agTGTACaa	0.75
SPL2	AT5G43270	SBP	squamosa promoter binding protein-like 2; Squamosa promoter-binding-like protein 2 [SPL2] [MNL12.9]	-1374	-	gtGTACAaa	0.75
SPL2	AT5G43270	SBP	squamosa promoter binding protein-like 2; Squamosa promoter-binding-like protein 2 [SPL2] [MNL12.9]	-1363	+	gaTGTACaa	0.75
SPL2	AT5G43270	SBP	squamosa promoter binding protein-like 2; Squamosa promoter-binding-like protein 2 [SPL2] [MNL12.9]	-1362	-	atGTACAaa	0.75
SPL2	AT5G43270	SBP	squamosa promoter binding protein-like 2; Squamosa promoter-binding-like protein 2 [SPL2] [MNL12.9]	-1315	-	gtGTACGaa	0.88
SPL2	AT5G43270	SBP	squamosa promoter binding protein-like 2; Squamosa promoter-binding-like protein 2 [SPL2] [MNL12.9]	-1231	-	ttGTACAcc	0.75
SPL2	AT5G43270	SBP	squamosa promoter binding protein-like 2; Squamosa promoter-binding-like protein 2 [SPL2] [MNL12.9]	-1213	+	atCGTACac	0.75
SPL2	AT5G43270	SBP	squamosa promoter binding protein-like 2; Squamosa promoter-binding-like protein 2 [SPL2] [MNL12.9]	-1194	+	tgTGTACac	0.75
SPL2	AT5G43270	SBP	squamosa promoter binding protein-like 2; Squamosa promoter-binding-like protein 2 [SPL2] [MNL12.9]	-1106	-	gtGTACAta	0.75
SPL2	AT5G43270	SBP	squamosa promoter binding protein-like 2; Squamosa promoter-binding-like protein 2 [SPL2] [MNL12.9]	-1095	+	agTGTACaa	0.75
SPL2	AT5G43270	SBP	squamosa promoter binding protein-like 2; Squamosa promoter-binding-like protein 2 [SPL2] [MNL12.9]	-1094	-	gtGTACAaa	0.75
SPL2	AT5G43270	SBP	squamosa promoter binding protein-like 2; Squamosa promoter-binding-like protein 2 [SPL2] [MNL12.9]	-1080	-	gtGTACAta	0.75
SPL2	AT5G43270	SBP	squamosa promoter binding protein-like 2; Squamosa promoter-binding-like protein 2 [SPL2] [MNL12.9]	-882	+	agTGTACaa	0.75
SPL2	AT5G43270	SBP	squamosa promoter binding protein-like 2; Squamosa promoter-binding-like protein 2 [SPL2] [MNL12.9]	-881	-	gtGTACAaa	0.75
SPL2	AT5G43270	SBP	squamosa promoter binding protein-like 2; Squamosa promoter-binding-like protein 2 [SPL2] [MNL12.9]	-855	-	gtGTACGag	0.75
SPL2	AT5G43270	SBP	squamosa promoter binding protein-like 2; Squamosa promoter-binding-like protein 2 [SPL2] [MNL12.9]	-459	+	tgCGTTCat	0.75
SPL2	AT5G43270	SBP	squamosa promoter binding protein-like 2; Squamosa promoter-binding-like protein 2 [SPL2] [MNL12.9]	-443	+	acCTTACaa	0.75
SPL2	AT5G43270	SBP	squamosa promoter binding protein-like 2; Squamosa promoter-binding-like protein 2 [SPL2] [MNL12.9]	-40	+	tcCTTACaa	0.88
SPL13A	AT5G50570	SBP		-1316	-	ggtGTACGaa	0.99
SPL13A	AT5G50570	SBP		-1213	+	atCGTACacc	0.99
SPL13A	AT5G50570	SBP		-856	-	ggtGTACGag	0.99
SPL13A	AT5G50570	SBP		-1314	+	tGTACGaa	0.98
SPL13A	AT5G50570	SBP		-1213	-	atCGTACa	0.98
SPL13A	AT5G50570	SBP		-854	+	tGTACGag	0.98
SPL13A	AT5G50570	SBP		-1314	+	tGTACGa	0.94
SPL13A	AT5G50570	SBP		-1212	-	tCGTACa	0.94
SPL13A	AT5G50570	SBP		-854	+	tGTACGa	0.94
SPL13A	AT5G50570	SBP		-1315	+	gtGTACGaa	0.97
SPL13A	AT5G50570	SBP		-1213	-	atCGTACac	0.98
SPL13A	AT5G50570	SBP		-855	+	gtGTACGag	0.97
SPL13A	AT5G50570	SBP		-1315	+	gtGTACGaa	0.99
SPL13A	AT5G50570	SBP		-1213	-	atCGTACac	0.99
SPL13A	AT5G50570	SBP		-855	+	gtGTACGag	0.99
SPL13A	AT5G50570	SBP		-1317	+	tggtGTACGa	0.98
SPL13A	AT5G50570	SBP		-1212	-	tCGTACacct	0.98
SPL13A	AT5G50570	SBP		-857	+	tggtGTACGa	0.98
SPL13A	AT5G50570	SBP		-1319	+	gatggtGTACGaaaat	0.98
SPL13A	AT5G50570	SBP		-1216	-	aatatCGTACaccttc	0.97
SPL13A	AT5G50570	SBP		-859	+	gctggtGTACGagaat	0.95
SPL13B	AT5G50670	SBP		-1316	-	ggtGTACGaa	0.99
SPL13B	AT5G50670	SBP		-1213	+	atCGTACacc	0.99
SPL13B	AT5G50670	SBP		-856	-	ggtGTACGag	0.99
SPL13B	AT5G50670	SBP		-1314	+	tGTACGaa	0.98
SPL13B	AT5G50670	SBP		-1213	-	atCGTACa	0.98
SPL13B	AT5G50670	SBP		-854	+	tGTACGag	0.98
SPL13B	AT5G50670	SBP		-1314	+	tGTACGa	0.94
SPL13B	AT5G50670	SBP		-1212	-	tCGTACa	0.94
SPL13B	AT5G50670	SBP		-854	+	tGTACGa	0.94
SPL13B	AT5G50670	SBP		-1315	+	gtGTACGaa	0.97
SPL13B	AT5G50670	SBP		-1213	-	atCGTACac	0.98
SPL13B	AT5G50670	SBP		-855	+	gtGTACGag	0.97
SPL13B	AT5G50670	SBP		-1315	+	gtGTACGaa	0.99
SPL13B	AT5G50670	SBP		-1213	-	atCGTACac	0.99
SPL13B	AT5G50670	SBP		-855	+	gtGTACGag	0.99
SPL13B	AT5G50670	SBP		-1317	+	tggtGTACGa	0.98
SPL13B	AT5G50670	SBP		-1212	-	tCGTACacct	0.98
SPL13B	AT5G50670	SBP		-857	+	tggtGTACGa	0.98
SPL13B	AT5G50670	SBP		-1319	+	gatggtGTACGaaaat	0.98
SPL13B	AT5G50670	SBP		-1216	-	aatatCGTACaccttc	0.97
SPL13B	AT5G50670	SBP		-859	+	gctggtGTACGagaat	0.95
INO	AT1G23420	Sox; YABBY	Plant-specific transcription factor YABBY family protein; Axial regulator YABBY 4 (Protein INNER NO OUTER) [YAB4] [INO] [F26F24.29] [F28C11.6]	-844	+	ttaTAATTaa	1
INO	AT1G23420	Sox; YABBY	Plant-specific transcription factor YABBY family protein; Axial regulator YABBY 4 (Protein INNER NO OUTER) [YAB4] [INO] [F26F24.29] [F28C11.6]	-842	-	atAATTAaaa	1
INO	AT1G23420	Sox; YABBY	Plant-specific transcription factor YABBY family protein; Axial regulator YABBY 4 (Protein INNER NO OUTER) [YAB4] [INO] [F26F24.29] [F28C11.6]	-336	+	attTAATTag	1
YAB5	AT2G26580	Sox; YABBY	YABBY5; plant-specific transcription factor YABBY family protein; Axial regulator YABBY 5 [YAB5] [T9J22.25]	-1059	+	taATCAT	1
YAB5	AT2G26580	Sox; YABBY	YABBY5; plant-specific transcription factor YABBY family protein; Axial regulator YABBY 5 [YAB5] [T9J22.25]	-1060	-	ataATCATta	1
YAB3	AT4G00180	Sox; YABBY	Plant-specific transcription factor YABBY family protein; Axial regulator YABBY 3 [YAB3] [F6N15.22]	-1059	+	taATCAT	1
TCP20	AT3G27010	TCP	TEOSINTE BRANCHED 1, cycloidea, PCF (TCP)-domain family protein 20; Transcription factor TCP20 [TCP20] [PCF1] [MOJ10.8]	-30	-	ACCCGt	0.95
TCP20	AT3G27010	TCP	TEOSINTE BRANCHED 1, cycloidea, PCF (TCP)-domain family protein 20; Transcription factor TCP20 [TCP20] [PCF1] [MOJ10.8]	-30	+	ACCCG	1
BZR1	AT1G75080	BES1		-262	+	cagtCACGTtttga	0.86
WRKY4	AT1G13960	WRKY	WRKY DNA-binding protein 4; Probable WRKY transcription factor 4 (WRKY DNA-binding protein 4) [WRKY4] [F16A14.18] [F7A19.5]	-689	-	tTTGACcc	0.97
WRKY4	AT1G13960	WRKY	WRKY DNA-binding protein 4; Probable WRKY transcription factor 4 (WRKY DNA-binding protein 4) [WRKY4] [F16A14.18] [F7A19.5]	-75	+	ggGTCAAa	0.97
WRKY4	AT1G13960	WRKY	WRKY DNA-binding protein 4; Probable WRKY transcription factor 4 (WRKY DNA-binding protein 4) [WRKY4] [F16A14.18] [F7A19.5]	-1442	+	ataGTCAAat	1
WRKY4	AT1G13960	WRKY	WRKY DNA-binding protein 4; Probable WRKY transcription factor 4 (WRKY DNA-binding protein 4) [WRKY4] [F16A14.18] [F7A19.5]	-1432	+	aaaGTCAAaa	1
WRKY4	AT1G13960	WRKY	WRKY DNA-binding protein 4; Probable WRKY transcription factor 4 (WRKY DNA-binding protein 4) [WRKY4] [F16A14.18] [F7A19.5]	-690	-	gtTTGACcca	1
WRKY4	AT1G13960	WRKY	WRKY DNA-binding protein 4; Probable WRKY transcription factor 4 (WRKY DNA-binding protein 4) [WRKY4] [F16A14.18] [F7A19.5]	-76	+	tggGTCAAac	1
WRKY4	AT1G13960	WRKY	WRKY DNA-binding protein 4; Probable WRKY transcription factor 4 (WRKY DNA-binding protein 4) [WRKY4] [F16A14.18] [F7A19.5]	-689	-	tTTGACcc	0.99
WRKY4	AT1G13960	WRKY	WRKY DNA-binding protein 4; Probable WRKY transcription factor 4 (WRKY DNA-binding protein 4) [WRKY4] [F16A14.18] [F7A19.5]	-75	+	ggGTCAAa	0.99
WRKY4	AT1G13960	WRKY	WRKY DNA-binding protein 4; Probable WRKY transcription factor 4 (WRKY DNA-binding protein 4) [WRKY4] [F16A14.18] [F7A19.5]	-688	-	TTGACccatat	0.89
WRKY4	AT1G13960	WRKY	WRKY DNA-binding protein 4; Probable WRKY transcription factor 4 (WRKY DNA-binding protein 4) [WRKY4] [F16A14.18] [F7A19.5]	-79	+	tgctggGTCAA	0.95
WRKY4	AT1G13960	WRKY	WRKY DNA-binding protein 4; Probable WRKY transcription factor 4 (WRKY DNA-binding protein 4) [WRKY4] [F16A14.18] [F7A19.5]	-1440	-	aGTCAA	1
WRKY4	AT1G13960	WRKY	WRKY DNA-binding protein 4; Probable WRKY transcription factor 4 (WRKY DNA-binding protein 4) [WRKY4] [F16A14.18] [F7A19.5]	-1430	-	aGTCAA	1
WRKY4	AT1G13960	WRKY	WRKY DNA-binding protein 4; Probable WRKY transcription factor 4 (WRKY DNA-binding protein 4) [WRKY4] [F16A14.18] [F7A19.5]	-1158	-	tGTCAA	0.95
WRKY4	AT1G13960	WRKY	WRKY DNA-binding protein 4; Probable WRKY transcription factor 4 (WRKY DNA-binding protein 4) [WRKY4] [F16A14.18] [F7A19.5]	-688	+	TTGACc	1
WRKY4	AT1G13960	WRKY	WRKY DNA-binding protein 4; Probable WRKY transcription factor 4 (WRKY DNA-binding protein 4) [WRKY4] [F16A14.18] [F7A19.5]	-645	+	TTGACa	0.95
WRKY4	AT1G13960	WRKY	WRKY DNA-binding protein 4; Probable WRKY transcription factor 4 (WRKY DNA-binding protein 4) [WRKY4] [F16A14.18] [F7A19.5]	-74	-	gGTCAA	1
WRKY4	AT1G13960	WRKY	WRKY DNA-binding protein 4; Probable WRKY transcription factor 4 (WRKY DNA-binding protein 4) [WRKY4] [F16A14.18] [F7A19.5]	-1473	+	TGACC	1
WRKY4	AT1G13960	WRKY	WRKY DNA-binding protein 4; Probable WRKY transcription factor 4 (WRKY DNA-binding protein 4) [WRKY4] [F16A14.18] [F7A19.5]	-1440	-	AGTCA	1
WRKY4	AT1G13960	WRKY	WRKY DNA-binding protein 4; Probable WRKY transcription factor 4 (WRKY DNA-binding protein 4) [WRKY4] [F16A14.18] [F7A19.5]	-1430	-	AGTCA	1
WRKY4	AT1G13960	WRKY	WRKY DNA-binding protein 4; Probable WRKY transcription factor 4 (WRKY DNA-binding protein 4) [WRKY4] [F16A14.18] [F7A19.5]	-687	+	TGACC	1
WRKY4	AT1G13960	WRKY	WRKY DNA-binding protein 4; Probable WRKY transcription factor 4 (WRKY DNA-binding protein 4) [WRKY4] [F16A14.18] [F7A19.5]	-445	+	TGACC	1
WRKY4	AT1G13960	WRKY	WRKY DNA-binding protein 4; Probable WRKY transcription factor 4 (WRKY DNA-binding protein 4) [WRKY4] [F16A14.18] [F7A19.5]	-410	+	TGACT	1
WRKY4	AT1G13960	WRKY	WRKY DNA-binding protein 4; Probable WRKY transcription factor 4 (WRKY DNA-binding protein 4) [WRKY4] [F16A14.18] [F7A19.5]	-261	-	AGTCA	1
WRKY4	AT1G13960	WRKY	WRKY DNA-binding protein 4; Probable WRKY transcription factor 4 (WRKY DNA-binding protein 4) [WRKY4] [F16A14.18] [F7A19.5]	-134	+	TGACC	1
WRKY4	AT1G13960	WRKY	WRKY DNA-binding protein 4; Probable WRKY transcription factor 4 (WRKY DNA-binding protein 4) [WRKY4] [F16A14.18] [F7A19.5]	-74	-	GGTCA	1
WRKY61	AT1G18860	WRKY	WRKY DNA-binding protein 61; Probable WRKY transcription factor 61 (WRKY DNA-binding protein 61) [WRKY61] [F6A14.5]	-1442	+	ataGTCAAat	0.99
WRKY61	AT1G18860	WRKY	WRKY DNA-binding protein 61; Probable WRKY transcription factor 61 (WRKY DNA-binding protein 61) [WRKY61] [F6A14.5]	-1432	+	aaaGTCAAaa	0.99
WRKY61	AT1G18860	WRKY	WRKY DNA-binding protein 61; Probable WRKY transcription factor 61 (WRKY DNA-binding protein 61) [WRKY61] [F6A14.5]	-1441	+	taGTCAAa	1
WRKY61	AT1G18860	WRKY	WRKY DNA-binding protein 61; Probable WRKY transcription factor 61 (WRKY DNA-binding protein 61) [WRKY61] [F6A14.5]	-1431	+	aaGTCAAa	1
WRKY61	AT1G18860	WRKY	WRKY DNA-binding protein 61; Probable WRKY transcription factor 61 (WRKY DNA-binding protein 61) [WRKY61] [F6A14.5]	-689	-	tTTGACcc	1
WRKY61	AT1G18860	WRKY	WRKY DNA-binding protein 61; Probable WRKY transcription factor 61 (WRKY DNA-binding protein 61) [WRKY61] [F6A14.5]	-75	+	ggGTCAAa	1
WRKY61	AT1G18860	WRKY	WRKY DNA-binding protein 61; Probable WRKY transcription factor 61 (WRKY DNA-binding protein 61) [WRKY61] [F6A14.5]	-691	-	agtTTGACcc	0.99
WRKY61	AT1G18860	WRKY	WRKY DNA-binding protein 61; Probable WRKY transcription factor 61 (WRKY DNA-binding protein 61) [WRKY61] [F6A14.5]	-75	+	ggGTCAAact	0.99
WRKY61	AT1G18860	WRKY	WRKY DNA-binding protein 61; Probable WRKY transcription factor 61 (WRKY DNA-binding protein 61) [WRKY61] [F6A14.5]	-1432	+	aaaGTCAAaa	0.98
WRKY61	AT1G18860	WRKY	WRKY DNA-binding protein 61; Probable WRKY transcription factor 61 (WRKY DNA-binding protein 61) [WRKY61] [F6A14.5]	-691	-	agtTTGACcca	0.97
WRKY61	AT1G18860	WRKY	WRKY DNA-binding protein 61; Probable WRKY transcription factor 61 (WRKY DNA-binding protein 61) [WRKY61] [F6A14.5]	-76	+	tggGTCAAact	0.97
WRKY61	AT1G18860	WRKY	WRKY DNA-binding protein 61; Probable WRKY transcription factor 61 (WRKY DNA-binding protein 61) [WRKY61] [F6A14.5]	-1441	+	taGTCAAata	0.99
WRKY61	AT1G18860	WRKY	WRKY DNA-binding protein 61; Probable WRKY transcription factor 61 (WRKY DNA-binding protein 61) [WRKY61] [F6A14.5]	-1431	+	aaGTCAAaaa	0.99
WRKY61	AT1G18860	WRKY	WRKY DNA-binding protein 61; Probable WRKY transcription factor 61 (WRKY DNA-binding protein 61) [WRKY61] [F6A14.5]	-1442	+	ataGTCAAat	0.99
WRKY61	AT1G18860	WRKY	WRKY DNA-binding protein 61; Probable WRKY transcription factor 61 (WRKY DNA-binding protein 61) [WRKY61] [F6A14.5]	-1432	+	aaaGTCAAaa	0.99
WRKY61	AT1G18860	WRKY	WRKY DNA-binding protein 61; Probable WRKY transcription factor 61 (WRKY DNA-binding protein 61) [WRKY61] [F6A14.5]	-1441	+	taGTCAAata	0.97
WRKY61	AT1G18860	WRKY	WRKY DNA-binding protein 61; Probable WRKY transcription factor 61 (WRKY DNA-binding protein 61) [WRKY61] [F6A14.5]	-1431	+	aaGTCAAaaa	0.97
WRKY61	AT1G18860	WRKY	WRKY DNA-binding protein 61; Probable WRKY transcription factor 61 (WRKY DNA-binding protein 61) [WRKY61] [F6A14.5]	-690	-	gtTTGACcca	1
WRKY61	AT1G18860	WRKY	WRKY DNA-binding protein 61; Probable WRKY transcription factor 61 (WRKY DNA-binding protein 61) [WRKY61] [F6A14.5]	-76	+	tggGTCAAac	1
WRKY61	AT1G18860	WRKY	WRKY DNA-binding protein 61; Probable WRKY transcription factor 61 (WRKY DNA-binding protein 61) [WRKY61] [F6A14.5]	-1441	+	taGTCAAa	0.98
WRKY61	AT1G18860	WRKY	WRKY DNA-binding protein 61; Probable WRKY transcription factor 61 (WRKY DNA-binding protein 61) [WRKY61] [F6A14.5]	-1431	+	aaGTCAAa	0.98
WRKY61	AT1G18860	WRKY	WRKY DNA-binding protein 61; Probable WRKY transcription factor 61 (WRKY DNA-binding protein 61) [WRKY61] [F6A14.5]	-690	-	gtTTGACcc	0.99
WRKY61	AT1G18860	WRKY	WRKY DNA-binding protein 61; Probable WRKY transcription factor 61 (WRKY DNA-binding protein 61) [WRKY61] [F6A14.5]	-75	+	ggGTCAAac	0.99
WRKY61	AT1G18860	WRKY	WRKY DNA-binding protein 61; Probable WRKY transcription factor 61 (WRKY DNA-binding protein 61) [WRKY61] [F6A14.5]	-690	-	gtTTGACcca	1
WRKY61	AT1G18860	WRKY	WRKY DNA-binding protein 61; Probable WRKY transcription factor 61 (WRKY DNA-binding protein 61) [WRKY61] [F6A14.5]	-76	+	tggGTCAAac	1
WRKY61	AT1G18860	WRKY	WRKY DNA-binding protein 61; Probable WRKY transcription factor 61 (WRKY DNA-binding protein 61) [WRKY61] [F6A14.5]	-690	-	gtTTGACcc	1
WRKY61	AT1G18860	WRKY	WRKY DNA-binding protein 61; Probable WRKY transcription factor 61 (WRKY DNA-binding protein 61) [WRKY61] [F6A14.5]	-75	+	ggGTCAAac	1
WRKY61	AT1G18860	WRKY	WRKY DNA-binding protein 61; Probable WRKY transcription factor 61 (WRKY DNA-binding protein 61) [WRKY61] [F6A14.5]	-690	-	gtTTGACcca	1
WRKY61	AT1G18860	WRKY	WRKY DNA-binding protein 61; Probable WRKY transcription factor 61 (WRKY DNA-binding protein 61) [WRKY61] [F6A14.5]	-76	+	tggGTCAAac	1
WRKY61	AT1G18860	WRKY	WRKY DNA-binding protein 61; Probable WRKY transcription factor 61 (WRKY DNA-binding protein 61) [WRKY61] [F6A14.5]	-690	-	gtTTGACcc	0.99
WRKY61	AT1G18860	WRKY	WRKY DNA-binding protein 61; Probable WRKY transcription factor 61 (WRKY DNA-binding protein 61) [WRKY61] [F6A14.5]	-75	+	ggGTCAAac	0.99
WRKY61	AT1G18860	WRKY	WRKY DNA-binding protein 61; Probable WRKY transcription factor 61 (WRKY DNA-binding protein 61) [WRKY61] [F6A14.5]	-1440	-	aGTCAA	1
WRKY61	AT1G18860	WRKY	WRKY DNA-binding protein 61; Probable WRKY transcription factor 61 (WRKY DNA-binding protein 61) [WRKY61] [F6A14.5]	-1430	-	aGTCAA	1
WRKY61	AT1G18860	WRKY	WRKY DNA-binding protein 61; Probable WRKY transcription factor 61 (WRKY DNA-binding protein 61) [WRKY61] [F6A14.5]	-1158	-	tGTCAA	0.95
WRKY61	AT1G18860	WRKY	WRKY DNA-binding protein 61; Probable WRKY transcription factor 61 (WRKY DNA-binding protein 61) [WRKY61] [F6A14.5]	-688	+	TTGACc	1
WRKY61	AT1G18860	WRKY	WRKY DNA-binding protein 61; Probable WRKY transcription factor 61 (WRKY DNA-binding protein 61) [WRKY61] [F6A14.5]	-645	+	TTGACa	0.95
WRKY61	AT1G18860	WRKY	WRKY DNA-binding protein 61; Probable WRKY transcription factor 61 (WRKY DNA-binding protein 61) [WRKY61] [F6A14.5]	-74	-	gGTCAA	1
WRKY61	AT1G18860	WRKY	WRKY DNA-binding protein 61; Probable WRKY transcription factor 61 (WRKY DNA-binding protein 61) [WRKY61] [F6A14.5]	-1473	+	TGACC	1
WRKY61	AT1G18860	WRKY	WRKY DNA-binding protein 61; Probable WRKY transcription factor 61 (WRKY DNA-binding protein 61) [WRKY61] [F6A14.5]	-1440	-	AGTCA	1
WRKY61	AT1G18860	WRKY	WRKY DNA-binding protein 61; Probable WRKY transcription factor 61 (WRKY DNA-binding protein 61) [WRKY61] [F6A14.5]	-1430	-	AGTCA	1
WRKY61	AT1G18860	WRKY	WRKY DNA-binding protein 61; Probable WRKY transcription factor 61 (WRKY DNA-binding protein 61) [WRKY61] [F6A14.5]	-687	+	TGACC	1
WRKY61	AT1G18860	WRKY	WRKY DNA-binding protein 61; Probable WRKY transcription factor 61 (WRKY DNA-binding protein 61) [WRKY61] [F6A14.5]	-445	+	TGACC	1
WRKY61	AT1G18860	WRKY	WRKY DNA-binding protein 61; Probable WRKY transcription factor 61 (WRKY DNA-binding protein 61) [WRKY61] [F6A14.5]	-410	+	TGACT	1
WRKY61	AT1G18860	WRKY	WRKY DNA-binding protein 61; Probable WRKY transcription factor 61 (WRKY DNA-binding protein 61) [WRKY61] [F6A14.5]	-261	-	AGTCA	1
WRKY61	AT1G18860	WRKY	WRKY DNA-binding protein 61; Probable WRKY transcription factor 61 (WRKY DNA-binding protein 61) [WRKY61] [F6A14.5]	-134	+	TGACC	1
WRKY61	AT1G18860	WRKY	WRKY DNA-binding protein 61; Probable WRKY transcription factor 61 (WRKY DNA-binding protein 61) [WRKY61] [F6A14.5]	-74	-	GGTCA	1
WRKY65	AT1G29280	WRKY	WRKY DNA-binding protein 65; Probable WRKY transcription factor 65 (WRKY DNA-binding protein 65) [WRKY65] [F28N24.4]	-1442	+	ataGTCAAat	0.99
WRKY65	AT1G29280	WRKY	WRKY DNA-binding protein 65; Probable WRKY transcription factor 65 (WRKY DNA-binding protein 65) [WRKY65] [F28N24.4]	-1432	+	aaaGTCAAaa	0.99
WRKY65	AT1G29280	WRKY	WRKY DNA-binding protein 65; Probable WRKY transcription factor 65 (WRKY DNA-binding protein 65) [WRKY65] [F28N24.4]	-1441	+	taGTCAAa	1
WRKY65	AT1G29280	WRKY	WRKY DNA-binding protein 65; Probable WRKY transcription factor 65 (WRKY DNA-binding protein 65) [WRKY65] [F28N24.4]	-1431	+	aaGTCAAa	1
WRKY65	AT1G29280	WRKY	WRKY DNA-binding protein 65; Probable WRKY transcription factor 65 (WRKY DNA-binding protein 65) [WRKY65] [F28N24.4]	-689	-	tTTGACcc	1
WRKY65	AT1G29280	WRKY	WRKY DNA-binding protein 65; Probable WRKY transcription factor 65 (WRKY DNA-binding protein 65) [WRKY65] [F28N24.4]	-75	+	ggGTCAAa	1
WRKY65	AT1G29280	WRKY	WRKY DNA-binding protein 65; Probable WRKY transcription factor 65 (WRKY DNA-binding protein 65) [WRKY65] [F28N24.4]	-691	-	agtTTGACcc	0.99
WRKY65	AT1G29280	WRKY	WRKY DNA-binding protein 65; Probable WRKY transcription factor 65 (WRKY DNA-binding protein 65) [WRKY65] [F28N24.4]	-75	+	ggGTCAAact	0.99
WRKY65	AT1G29280	WRKY	WRKY DNA-binding protein 65; Probable WRKY transcription factor 65 (WRKY DNA-binding protein 65) [WRKY65] [F28N24.4]	-1432	+	aaaGTCAAaa	0.98
WRKY65	AT1G29280	WRKY	WRKY DNA-binding protein 65; Probable WRKY transcription factor 65 (WRKY DNA-binding protein 65) [WRKY65] [F28N24.4]	-691	-	agtTTGACcca	0.97
WRKY65	AT1G29280	WRKY	WRKY DNA-binding protein 65; Probable WRKY transcription factor 65 (WRKY DNA-binding protein 65) [WRKY65] [F28N24.4]	-76	+	tggGTCAAact	0.97
WRKY65	AT1G29280	WRKY	WRKY DNA-binding protein 65; Probable WRKY transcription factor 65 (WRKY DNA-binding protein 65) [WRKY65] [F28N24.4]	-1441	+	taGTCAAata	0.99
WRKY65	AT1G29280	WRKY	WRKY DNA-binding protein 65; Probable WRKY transcription factor 65 (WRKY DNA-binding protein 65) [WRKY65] [F28N24.4]	-1431	+	aaGTCAAaaa	0.99
WRKY65	AT1G29280	WRKY	WRKY DNA-binding protein 65; Probable WRKY transcription factor 65 (WRKY DNA-binding protein 65) [WRKY65] [F28N24.4]	-1442	+	ataGTCAAat	0.99
WRKY65	AT1G29280	WRKY	WRKY DNA-binding protein 65; Probable WRKY transcription factor 65 (WRKY DNA-binding protein 65) [WRKY65] [F28N24.4]	-1432	+	aaaGTCAAaa	0.99
WRKY65	AT1G29280	WRKY	WRKY DNA-binding protein 65; Probable WRKY transcription factor 65 (WRKY DNA-binding protein 65) [WRKY65] [F28N24.4]	-1441	+	taGTCAAata	0.97
WRKY65	AT1G29280	WRKY	WRKY DNA-binding protein 65; Probable WRKY transcription factor 65 (WRKY DNA-binding protein 65) [WRKY65] [F28N24.4]	-1431	+	aaGTCAAaaa	0.97
WRKY65	AT1G29280	WRKY	WRKY DNA-binding protein 65; Probable WRKY transcription factor 65 (WRKY DNA-binding protein 65) [WRKY65] [F28N24.4]	-690	-	gtTTGACcca	1
WRKY65	AT1G29280	WRKY	WRKY DNA-binding protein 65; Probable WRKY transcription factor 65 (WRKY DNA-binding protein 65) [WRKY65] [F28N24.4]	-76	+	tggGTCAAac	1
WRKY65	AT1G29280	WRKY	WRKY DNA-binding protein 65; Probable WRKY transcription factor 65 (WRKY DNA-binding protein 65) [WRKY65] [F28N24.4]	-1441	+	taGTCAAa	0.92
WRKY65	AT1G29280	WRKY	WRKY DNA-binding protein 65; Probable WRKY transcription factor 65 (WRKY DNA-binding protein 65) [WRKY65] [F28N24.4]	-1441	+	taGTCAAa	0.98
WRKY65	AT1G29280	WRKY	WRKY DNA-binding protein 65; Probable WRKY transcription factor 65 (WRKY DNA-binding protein 65) [WRKY65] [F28N24.4]	-1431	+	aaGTCAAa	0.98
WRKY65	AT1G29280	WRKY	WRKY DNA-binding protein 65; Probable WRKY transcription factor 65 (WRKY DNA-binding protein 65) [WRKY65] [F28N24.4]	-690	-	gtTTGACcc	0.99
WRKY65	AT1G29280	WRKY	WRKY DNA-binding protein 65; Probable WRKY transcription factor 65 (WRKY DNA-binding protein 65) [WRKY65] [F28N24.4]	-75	+	ggGTCAAac	0.99
WRKY65	AT1G29280	WRKY	WRKY DNA-binding protein 65; Probable WRKY transcription factor 65 (WRKY DNA-binding protein 65) [WRKY65] [F28N24.4]	-690	-	gtTTGACcca	1
WRKY65	AT1G29280	WRKY	WRKY DNA-binding protein 65; Probable WRKY transcription factor 65 (WRKY DNA-binding protein 65) [WRKY65] [F28N24.4]	-76	+	tggGTCAAac	1
WRKY65	AT1G29280	WRKY	WRKY DNA-binding protein 65; Probable WRKY transcription factor 65 (WRKY DNA-binding protein 65) [WRKY65] [F28N24.4]	-690	-	gtTTGACcc	1
WRKY65	AT1G29280	WRKY	WRKY DNA-binding protein 65; Probable WRKY transcription factor 65 (WRKY DNA-binding protein 65) [WRKY65] [F28N24.4]	-75	+	ggGTCAAac	1
WRKY65	AT1G29280	WRKY	WRKY DNA-binding protein 65; Probable WRKY transcription factor 65 (WRKY DNA-binding protein 65) [WRKY65] [F28N24.4]	-690	-	gtTTGACcca	1
WRKY65	AT1G29280	WRKY	WRKY DNA-binding protein 65; Probable WRKY transcription factor 65 (WRKY DNA-binding protein 65) [WRKY65] [F28N24.4]	-76	+	tggGTCAAac	1
WRKY65	AT1G29280	WRKY	WRKY DNA-binding protein 65; Probable WRKY transcription factor 65 (WRKY DNA-binding protein 65) [WRKY65] [F28N24.4]	-690	-	gtTTGACcc	0.99
WRKY65	AT1G29280	WRKY	WRKY DNA-binding protein 65; Probable WRKY transcription factor 65 (WRKY DNA-binding protein 65) [WRKY65] [F28N24.4]	-75	+	ggGTCAAac	0.99
WRKY65	AT1G29280	WRKY	WRKY DNA-binding protein 65; Probable WRKY transcription factor 65 (WRKY DNA-binding protein 65) [WRKY65] [F28N24.4]	-1440	-	aGTCAA	1
WRKY65	AT1G29280	WRKY	WRKY DNA-binding protein 65; Probable WRKY transcription factor 65 (WRKY DNA-binding protein 65) [WRKY65] [F28N24.4]	-1430	-	aGTCAA	1
WRKY65	AT1G29280	WRKY	WRKY DNA-binding protein 65; Probable WRKY transcription factor 65 (WRKY DNA-binding protein 65) [WRKY65] [F28N24.4]	-1158	-	tGTCAA	0.95
WRKY65	AT1G29280	WRKY	WRKY DNA-binding protein 65; Probable WRKY transcription factor 65 (WRKY DNA-binding protein 65) [WRKY65] [F28N24.4]	-688	+	TTGACc	1
WRKY65	AT1G29280	WRKY	WRKY DNA-binding protein 65; Probable WRKY transcription factor 65 (WRKY DNA-binding protein 65) [WRKY65] [F28N24.4]	-645	+	TTGACa	0.95
WRKY65	AT1G29280	WRKY	WRKY DNA-binding protein 65; Probable WRKY transcription factor 65 (WRKY DNA-binding protein 65) [WRKY65] [F28N24.4]	-74	-	gGTCAA	1
WRKY65	AT1G29280	WRKY	WRKY DNA-binding protein 65; Probable WRKY transcription factor 65 (WRKY DNA-binding protein 65) [WRKY65] [F28N24.4]	-1473	+	TGACC	1
WRKY65	AT1G29280	WRKY	WRKY DNA-binding protein 65; Probable WRKY transcription factor 65 (WRKY DNA-binding protein 65) [WRKY65] [F28N24.4]	-1440	-	AGTCA	1
WRKY65	AT1G29280	WRKY	WRKY DNA-binding protein 65; Probable WRKY transcription factor 65 (WRKY DNA-binding protein 65) [WRKY65] [F28N24.4]	-1430	-	AGTCA	1
WRKY65	AT1G29280	WRKY	WRKY DNA-binding protein 65; Probable WRKY transcription factor 65 (WRKY DNA-binding protein 65) [WRKY65] [F28N24.4]	-687	+	TGACC	1
WRKY65	AT1G29280	WRKY	WRKY DNA-binding protein 65; Probable WRKY transcription factor 65 (WRKY DNA-binding protein 65) [WRKY65] [F28N24.4]	-445	+	TGACC	1
WRKY65	AT1G29280	WRKY	WRKY DNA-binding protein 65; Probable WRKY transcription factor 65 (WRKY DNA-binding protein 65) [WRKY65] [F28N24.4]	-410	+	TGACT	1
WRKY65	AT1G29280	WRKY	WRKY DNA-binding protein 65; Probable WRKY transcription factor 65 (WRKY DNA-binding protein 65) [WRKY65] [F28N24.4]	-261	-	AGTCA	1
WRKY65	AT1G29280	WRKY	WRKY DNA-binding protein 65; Probable WRKY transcription factor 65 (WRKY DNA-binding protein 65) [WRKY65] [F28N24.4]	-134	+	TGACC	1
WRKY65	AT1G29280	WRKY	WRKY DNA-binding protein 65; Probable WRKY transcription factor 65 (WRKY DNA-binding protein 65) [WRKY65] [F28N24.4]	-74	-	GGTCA	1
WRKY71	AT1G29860	WRKY	WRKY DNA-binding protein 71; Probable WRKY transcription factor 71 (WRKY DNA-binding protein 71) [WRKY71] [F1N18.10]	-1442	+	ataGTCAAat	0.99
WRKY71	AT1G29860	WRKY	WRKY DNA-binding protein 71; Probable WRKY transcription factor 71 (WRKY DNA-binding protein 71) [WRKY71] [F1N18.10]	-1432	+	aaaGTCAAaa	0.99
WRKY71	AT1G29860	WRKY	WRKY DNA-binding protein 71; Probable WRKY transcription factor 71 (WRKY DNA-binding protein 71) [WRKY71] [F1N18.10]	-1441	+	taGTCAAa	1
WRKY71	AT1G29860	WRKY	WRKY DNA-binding protein 71; Probable WRKY transcription factor 71 (WRKY DNA-binding protein 71) [WRKY71] [F1N18.10]	-1431	+	aaGTCAAa	1
WRKY71	AT1G29860	WRKY	WRKY DNA-binding protein 71; Probable WRKY transcription factor 71 (WRKY DNA-binding protein 71) [WRKY71] [F1N18.10]	-689	-	tTTGACcc	1
WRKY71	AT1G29860	WRKY	WRKY DNA-binding protein 71; Probable WRKY transcription factor 71 (WRKY DNA-binding protein 71) [WRKY71] [F1N18.10]	-75	+	ggGTCAAa	1
WRKY71	AT1G29860	WRKY	WRKY DNA-binding protein 71; Probable WRKY transcription factor 71 (WRKY DNA-binding protein 71) [WRKY71] [F1N18.10]	-691	-	agtTTGACcc	0.99
WRKY71	AT1G29860	WRKY	WRKY DNA-binding protein 71; Probable WRKY transcription factor 71 (WRKY DNA-binding protein 71) [WRKY71] [F1N18.10]	-75	+	ggGTCAAact	0.99
WRKY71	AT1G29860	WRKY	WRKY DNA-binding protein 71; Probable WRKY transcription factor 71 (WRKY DNA-binding protein 71) [WRKY71] [F1N18.10]	-1432	+	aaaGTCAAaa	0.98
WRKY71	AT1G29860	WRKY	WRKY DNA-binding protein 71; Probable WRKY transcription factor 71 (WRKY DNA-binding protein 71) [WRKY71] [F1N18.10]	-691	-	agtTTGACcca	0.97
WRKY71	AT1G29860	WRKY	WRKY DNA-binding protein 71; Probable WRKY transcription factor 71 (WRKY DNA-binding protein 71) [WRKY71] [F1N18.10]	-76	+	tggGTCAAact	0.97
WRKY71	AT1G29860	WRKY	WRKY DNA-binding protein 71; Probable WRKY transcription factor 71 (WRKY DNA-binding protein 71) [WRKY71] [F1N18.10]	-1441	+	taGTCAAata	0.99
WRKY71	AT1G29860	WRKY	WRKY DNA-binding protein 71; Probable WRKY transcription factor 71 (WRKY DNA-binding protein 71) [WRKY71] [F1N18.10]	-1431	+	aaGTCAAaaa	0.99
WRKY71	AT1G29860	WRKY	WRKY DNA-binding protein 71; Probable WRKY transcription factor 71 (WRKY DNA-binding protein 71) [WRKY71] [F1N18.10]	-1442	+	ataGTCAAat	0.99
WRKY71	AT1G29860	WRKY	WRKY DNA-binding protein 71; Probable WRKY transcription factor 71 (WRKY DNA-binding protein 71) [WRKY71] [F1N18.10]	-1432	+	aaaGTCAAaa	0.99
WRKY71	AT1G29860	WRKY	WRKY DNA-binding protein 71; Probable WRKY transcription factor 71 (WRKY DNA-binding protein 71) [WRKY71] [F1N18.10]	-1441	+	taGTCAAata	0.97
WRKY71	AT1G29860	WRKY	WRKY DNA-binding protein 71; Probable WRKY transcription factor 71 (WRKY DNA-binding protein 71) [WRKY71] [F1N18.10]	-1431	+	aaGTCAAaaa	0.97
WRKY71	AT1G29860	WRKY	WRKY DNA-binding protein 71; Probable WRKY transcription factor 71 (WRKY DNA-binding protein 71) [WRKY71] [F1N18.10]	-690	-	gtTTGACcca	1
WRKY71	AT1G29860	WRKY	WRKY DNA-binding protein 71; Probable WRKY transcription factor 71 (WRKY DNA-binding protein 71) [WRKY71] [F1N18.10]	-76	+	tggGTCAAac	1
WRKY71	AT1G29860	WRKY	WRKY DNA-binding protein 71; Probable WRKY transcription factor 71 (WRKY DNA-binding protein 71) [WRKY71] [F1N18.10]	-1441	+	taGTCAAa	0.92
WRKY71	AT1G29860	WRKY	WRKY DNA-binding protein 71; Probable WRKY transcription factor 71 (WRKY DNA-binding protein 71) [WRKY71] [F1N18.10]	-1441	+	taGTCAAa	0.98
WRKY71	AT1G29860	WRKY	WRKY DNA-binding protein 71; Probable WRKY transcription factor 71 (WRKY DNA-binding protein 71) [WRKY71] [F1N18.10]	-1431	+	aaGTCAAa	0.98
WRKY71	AT1G29860	WRKY	WRKY DNA-binding protein 71; Probable WRKY transcription factor 71 (WRKY DNA-binding protein 71) [WRKY71] [F1N18.10]	-690	-	gtTTGACcc	0.99
WRKY71	AT1G29860	WRKY	WRKY DNA-binding protein 71; Probable WRKY transcription factor 71 (WRKY DNA-binding protein 71) [WRKY71] [F1N18.10]	-75	+	ggGTCAAac	0.99
WRKY71	AT1G29860	WRKY	WRKY DNA-binding protein 71; Probable WRKY transcription factor 71 (WRKY DNA-binding protein 71) [WRKY71] [F1N18.10]	-690	-	gtTTGACcca	1
WRKY71	AT1G29860	WRKY	WRKY DNA-binding protein 71; Probable WRKY transcription factor 71 (WRKY DNA-binding protein 71) [WRKY71] [F1N18.10]	-76	+	tggGTCAAac	1
WRKY71	AT1G29860	WRKY	WRKY DNA-binding protein 71; Probable WRKY transcription factor 71 (WRKY DNA-binding protein 71) [WRKY71] [F1N18.10]	-690	-	gtTTGACcc	1
WRKY71	AT1G29860	WRKY	WRKY DNA-binding protein 71; Probable WRKY transcription factor 71 (WRKY DNA-binding protein 71) [WRKY71] [F1N18.10]	-75	+	ggGTCAAac	1
WRKY71	AT1G29860	WRKY	WRKY DNA-binding protein 71; Probable WRKY transcription factor 71 (WRKY DNA-binding protein 71) [WRKY71] [F1N18.10]	-690	-	gtTTGACcca	1
WRKY71	AT1G29860	WRKY	WRKY DNA-binding protein 71; Probable WRKY transcription factor 71 (WRKY DNA-binding protein 71) [WRKY71] [F1N18.10]	-76	+	tggGTCAAac	1
WRKY71	AT1G29860	WRKY	WRKY DNA-binding protein 71; Probable WRKY transcription factor 71 (WRKY DNA-binding protein 71) [WRKY71] [F1N18.10]	-690	-	gtTTGACcc	0.99
WRKY71	AT1G29860	WRKY	WRKY DNA-binding protein 71; Probable WRKY transcription factor 71 (WRKY DNA-binding protein 71) [WRKY71] [F1N18.10]	-75	+	ggGTCAAac	0.99
WRKY71	AT1G29860	WRKY	WRKY DNA-binding protein 71; Probable WRKY transcription factor 71 (WRKY DNA-binding protein 71) [WRKY71] [F1N18.10]	-1440	-	aGTCAA	1
WRKY71	AT1G29860	WRKY	WRKY DNA-binding protein 71; Probable WRKY transcription factor 71 (WRKY DNA-binding protein 71) [WRKY71] [F1N18.10]	-1430	-	aGTCAA	1
WRKY71	AT1G29860	WRKY	WRKY DNA-binding protein 71; Probable WRKY transcription factor 71 (WRKY DNA-binding protein 71) [WRKY71] [F1N18.10]	-1158	-	tGTCAA	0.95
WRKY71	AT1G29860	WRKY	WRKY DNA-binding protein 71; Probable WRKY transcription factor 71 (WRKY DNA-binding protein 71) [WRKY71] [F1N18.10]	-688	+	TTGACc	1
WRKY71	AT1G29860	WRKY	WRKY DNA-binding protein 71; Probable WRKY transcription factor 71 (WRKY DNA-binding protein 71) [WRKY71] [F1N18.10]	-645	+	TTGACa	0.95
WRKY71	AT1G29860	WRKY	WRKY DNA-binding protein 71; Probable WRKY transcription factor 71 (WRKY DNA-binding protein 71) [WRKY71] [F1N18.10]	-74	-	gGTCAA	1
WRKY71	AT1G29860	WRKY	WRKY DNA-binding protein 71; Probable WRKY transcription factor 71 (WRKY DNA-binding protein 71) [WRKY71] [F1N18.10]	-1473	+	TGACC	1
WRKY71	AT1G29860	WRKY	WRKY DNA-binding protein 71; Probable WRKY transcription factor 71 (WRKY DNA-binding protein 71) [WRKY71] [F1N18.10]	-1440	-	AGTCA	1
WRKY71	AT1G29860	WRKY	WRKY DNA-binding protein 71; Probable WRKY transcription factor 71 (WRKY DNA-binding protein 71) [WRKY71] [F1N18.10]	-1430	-	AGTCA	1
WRKY71	AT1G29860	WRKY	WRKY DNA-binding protein 71; Probable WRKY transcription factor 71 (WRKY DNA-binding protein 71) [WRKY71] [F1N18.10]	-687	+	TGACC	1
WRKY71	AT1G29860	WRKY	WRKY DNA-binding protein 71; Probable WRKY transcription factor 71 (WRKY DNA-binding protein 71) [WRKY71] [F1N18.10]	-445	+	TGACC	1
WRKY71	AT1G29860	WRKY	WRKY DNA-binding protein 71; Probable WRKY transcription factor 71 (WRKY DNA-binding protein 71) [WRKY71] [F1N18.10]	-410	+	TGACT	1
WRKY71	AT1G29860	WRKY	WRKY DNA-binding protein 71; Probable WRKY transcription factor 71 (WRKY DNA-binding protein 71) [WRKY71] [F1N18.10]	-261	-	AGTCA	1
WRKY71	AT1G29860	WRKY	WRKY DNA-binding protein 71; Probable WRKY transcription factor 71 (WRKY DNA-binding protein 71) [WRKY71] [F1N18.10]	-134	+	TGACC	1
WRKY71	AT1G29860	WRKY	WRKY DNA-binding protein 71; Probable WRKY transcription factor 71 (WRKY DNA-binding protein 71) [WRKY71] [F1N18.10]	-74	-	GGTCA	1
WRKY14	AT1G30650	WRKY	WRKY DNA-binding protein 14; Probable WRKY transcription factor 14 (AR411) (WRKY DNA-binding protein 14) [WRKY14] [T5I8.10]	-1440	-	aGTCAA	1
WRKY14	AT1G30650	WRKY	WRKY DNA-binding protein 14; Probable WRKY transcription factor 14 (AR411) (WRKY DNA-binding protein 14) [WRKY14] [T5I8.10]	-1430	-	aGTCAA	1
WRKY14	AT1G30650	WRKY	WRKY DNA-binding protein 14; Probable WRKY transcription factor 14 (AR411) (WRKY DNA-binding protein 14) [WRKY14] [T5I8.10]	-1158	-	tGTCAA	0.95
WRKY14	AT1G30650	WRKY	WRKY DNA-binding protein 14; Probable WRKY transcription factor 14 (AR411) (WRKY DNA-binding protein 14) [WRKY14] [T5I8.10]	-688	+	TTGACc	1
WRKY14	AT1G30650	WRKY	WRKY DNA-binding protein 14; Probable WRKY transcription factor 14 (AR411) (WRKY DNA-binding protein 14) [WRKY14] [T5I8.10]	-645	+	TTGACa	0.95
WRKY14	AT1G30650	WRKY	WRKY DNA-binding protein 14; Probable WRKY transcription factor 14 (AR411) (WRKY DNA-binding protein 14) [WRKY14] [T5I8.10]	-74	-	gGTCAA	1
WRKY14	AT1G30650	WRKY	WRKY DNA-binding protein 14; Probable WRKY transcription factor 14 (AR411) (WRKY DNA-binding protein 14) [WRKY14] [T5I8.10]	-1473	+	TGACC	1
WRKY14	AT1G30650	WRKY	WRKY DNA-binding protein 14; Probable WRKY transcription factor 14 (AR411) (WRKY DNA-binding protein 14) [WRKY14] [T5I8.10]	-1440	-	AGTCA	1
WRKY14	AT1G30650	WRKY	WRKY DNA-binding protein 14; Probable WRKY transcription factor 14 (AR411) (WRKY DNA-binding protein 14) [WRKY14] [T5I8.10]	-1430	-	AGTCA	1
WRKY14	AT1G30650	WRKY	WRKY DNA-binding protein 14; Probable WRKY transcription factor 14 (AR411) (WRKY DNA-binding protein 14) [WRKY14] [T5I8.10]	-687	+	TGACC	1
WRKY14	AT1G30650	WRKY	WRKY DNA-binding protein 14; Probable WRKY transcription factor 14 (AR411) (WRKY DNA-binding protein 14) [WRKY14] [T5I8.10]	-445	+	TGACC	1
WRKY14	AT1G30650	WRKY	WRKY DNA-binding protein 14; Probable WRKY transcription factor 14 (AR411) (WRKY DNA-binding protein 14) [WRKY14] [T5I8.10]	-410	+	TGACT	1
WRKY14	AT1G30650	WRKY	WRKY DNA-binding protein 14; Probable WRKY transcription factor 14 (AR411) (WRKY DNA-binding protein 14) [WRKY14] [T5I8.10]	-261	-	AGTCA	1
WRKY14	AT1G30650	WRKY	WRKY DNA-binding protein 14; Probable WRKY transcription factor 14 (AR411) (WRKY DNA-binding protein 14) [WRKY14] [T5I8.10]	-134	+	TGACC	1
WRKY14	AT1G30650	WRKY	WRKY DNA-binding protein 14; Probable WRKY transcription factor 14 (AR411) (WRKY DNA-binding protein 14) [WRKY14] [T5I8.10]	-74	-	GGTCA	1
WRKY10	AT1G55600	WRKY	WRKY DNA-binding protein 10; Probable WRKY transcription factor 10 (Protein MINISEED 3) (WRKY DNA-binding protein 10) [WRKY10] [MINI3] [F20N2.3]	-1442	+	ataGTCAAat	0.99
WRKY10	AT1G55600	WRKY	WRKY DNA-binding protein 10; Probable WRKY transcription factor 10 (Protein MINISEED 3) (WRKY DNA-binding protein 10) [WRKY10] [MINI3] [F20N2.3]	-1432	+	aaaGTCAAaa	0.99
WRKY10	AT1G55600	WRKY	WRKY DNA-binding protein 10; Probable WRKY transcription factor 10 (Protein MINISEED 3) (WRKY DNA-binding protein 10) [WRKY10] [MINI3] [F20N2.3]	-1441	+	taGTCAAa	1
WRKY10	AT1G55600	WRKY	WRKY DNA-binding protein 10; Probable WRKY transcription factor 10 (Protein MINISEED 3) (WRKY DNA-binding protein 10) [WRKY10] [MINI3] [F20N2.3]	-1431	+	aaGTCAAa	1
WRKY10	AT1G55600	WRKY	WRKY DNA-binding protein 10; Probable WRKY transcription factor 10 (Protein MINISEED 3) (WRKY DNA-binding protein 10) [WRKY10] [MINI3] [F20N2.3]	-689	-	tTTGACcc	1
WRKY10	AT1G55600	WRKY	WRKY DNA-binding protein 10; Probable WRKY transcription factor 10 (Protein MINISEED 3) (WRKY DNA-binding protein 10) [WRKY10] [MINI3] [F20N2.3]	-75	+	ggGTCAAa	1
WRKY10	AT1G55600	WRKY	WRKY DNA-binding protein 10; Probable WRKY transcription factor 10 (Protein MINISEED 3) (WRKY DNA-binding protein 10) [WRKY10] [MINI3] [F20N2.3]	-691	-	agtTTGACcc	0.99
WRKY10	AT1G55600	WRKY	WRKY DNA-binding protein 10; Probable WRKY transcription factor 10 (Protein MINISEED 3) (WRKY DNA-binding protein 10) [WRKY10] [MINI3] [F20N2.3]	-75	+	ggGTCAAact	0.99
WRKY10	AT1G55600	WRKY	WRKY DNA-binding protein 10; Probable WRKY transcription factor 10 (Protein MINISEED 3) (WRKY DNA-binding protein 10) [WRKY10] [MINI3] [F20N2.3]	-1432	+	aaaGTCAAaa	0.98
WRKY10	AT1G55600	WRKY	WRKY DNA-binding protein 10; Probable WRKY transcription factor 10 (Protein MINISEED 3) (WRKY DNA-binding protein 10) [WRKY10] [MINI3] [F20N2.3]	-691	-	agtTTGACcca	0.97
WRKY10	AT1G55600	WRKY	WRKY DNA-binding protein 10; Probable WRKY transcription factor 10 (Protein MINISEED 3) (WRKY DNA-binding protein 10) [WRKY10] [MINI3] [F20N2.3]	-76	+	tggGTCAAact	0.97
WRKY10	AT1G55600	WRKY	WRKY DNA-binding protein 10; Probable WRKY transcription factor 10 (Protein MINISEED 3) (WRKY DNA-binding protein 10) [WRKY10] [MINI3] [F20N2.3]	-1441	+	taGTCAAata	0.99
WRKY10	AT1G55600	WRKY	WRKY DNA-binding protein 10; Probable WRKY transcription factor 10 (Protein MINISEED 3) (WRKY DNA-binding protein 10) [WRKY10] [MINI3] [F20N2.3]	-1431	+	aaGTCAAaaa	0.99
WRKY10	AT1G55600	WRKY	WRKY DNA-binding protein 10; Probable WRKY transcription factor 10 (Protein MINISEED 3) (WRKY DNA-binding protein 10) [WRKY10] [MINI3] [F20N2.3]	-1442	+	ataGTCAAat	0.99
WRKY10	AT1G55600	WRKY	WRKY DNA-binding protein 10; Probable WRKY transcription factor 10 (Protein MINISEED 3) (WRKY DNA-binding protein 10) [WRKY10] [MINI3] [F20N2.3]	-1432	+	aaaGTCAAaa	0.99
WRKY10	AT1G55600	WRKY	WRKY DNA-binding protein 10; Probable WRKY transcription factor 10 (Protein MINISEED 3) (WRKY DNA-binding protein 10) [WRKY10] [MINI3] [F20N2.3]	-1441	+	taGTCAAata	0.97
WRKY10	AT1G55600	WRKY	WRKY DNA-binding protein 10; Probable WRKY transcription factor 10 (Protein MINISEED 3) (WRKY DNA-binding protein 10) [WRKY10] [MINI3] [F20N2.3]	-1431	+	aaGTCAAaaa	0.97
WRKY10	AT1G55600	WRKY	WRKY DNA-binding protein 10; Probable WRKY transcription factor 10 (Protein MINISEED 3) (WRKY DNA-binding protein 10) [WRKY10] [MINI3] [F20N2.3]	-690	-	gtTTGACcca	1
WRKY10	AT1G55600	WRKY	WRKY DNA-binding protein 10; Probable WRKY transcription factor 10 (Protein MINISEED 3) (WRKY DNA-binding protein 10) [WRKY10] [MINI3] [F20N2.3]	-76	+	tggGTCAAac	1
WRKY10	AT1G55600	WRKY	WRKY DNA-binding protein 10; Probable WRKY transcription factor 10 (Protein MINISEED 3) (WRKY DNA-binding protein 10) [WRKY10] [MINI3] [F20N2.3]	-1441	+	taGTCAAa	0.98
WRKY10	AT1G55600	WRKY	WRKY DNA-binding protein 10; Probable WRKY transcription factor 10 (Protein MINISEED 3) (WRKY DNA-binding protein 10) [WRKY10] [MINI3] [F20N2.3]	-1431	+	aaGTCAAa	0.98
WRKY10	AT1G55600	WRKY	WRKY DNA-binding protein 10; Probable WRKY transcription factor 10 (Protein MINISEED 3) (WRKY DNA-binding protein 10) [WRKY10] [MINI3] [F20N2.3]	-690	-	gtTTGACcc	0.99
WRKY10	AT1G55600	WRKY	WRKY DNA-binding protein 10; Probable WRKY transcription factor 10 (Protein MINISEED 3) (WRKY DNA-binding protein 10) [WRKY10] [MINI3] [F20N2.3]	-75	+	ggGTCAAac	0.99
WRKY10	AT1G55600	WRKY	WRKY DNA-binding protein 10; Probable WRKY transcription factor 10 (Protein MINISEED 3) (WRKY DNA-binding protein 10) [WRKY10] [MINI3] [F20N2.3]	-690	-	gtTTGACcca	1
WRKY10	AT1G55600	WRKY	WRKY DNA-binding protein 10; Probable WRKY transcription factor 10 (Protein MINISEED 3) (WRKY DNA-binding protein 10) [WRKY10] [MINI3] [F20N2.3]	-76	+	tggGTCAAac	1
WRKY10	AT1G55600	WRKY	WRKY DNA-binding protein 10; Probable WRKY transcription factor 10 (Protein MINISEED 3) (WRKY DNA-binding protein 10) [WRKY10] [MINI3] [F20N2.3]	-690	-	gtTTGACcc	1
WRKY10	AT1G55600	WRKY	WRKY DNA-binding protein 10; Probable WRKY transcription factor 10 (Protein MINISEED 3) (WRKY DNA-binding protein 10) [WRKY10] [MINI3] [F20N2.3]	-75	+	ggGTCAAac	1
WRKY10	AT1G55600	WRKY	WRKY DNA-binding protein 10; Probable WRKY transcription factor 10 (Protein MINISEED 3) (WRKY DNA-binding protein 10) [WRKY10] [MINI3] [F20N2.3]	-690	-	gtTTGACcca	1
WRKY10	AT1G55600	WRKY	WRKY DNA-binding protein 10; Probable WRKY transcription factor 10 (Protein MINISEED 3) (WRKY DNA-binding protein 10) [WRKY10] [MINI3] [F20N2.3]	-76	+	tggGTCAAac	1
WRKY10	AT1G55600	WRKY	WRKY DNA-binding protein 10; Probable WRKY transcription factor 10 (Protein MINISEED 3) (WRKY DNA-binding protein 10) [WRKY10] [MINI3] [F20N2.3]	-690	-	gtTTGACcc	0.99
WRKY10	AT1G55600	WRKY	WRKY DNA-binding protein 10; Probable WRKY transcription factor 10 (Protein MINISEED 3) (WRKY DNA-binding protein 10) [WRKY10] [MINI3] [F20N2.3]	-75	+	ggGTCAAac	0.99
WRKY10	AT1G55600	WRKY	WRKY DNA-binding protein 10; Probable WRKY transcription factor 10 (Protein MINISEED 3) (WRKY DNA-binding protein 10) [WRKY10] [MINI3] [F20N2.3]	-1440	-	aGTCAA	1
WRKY10	AT1G55600	WRKY	WRKY DNA-binding protein 10; Probable WRKY transcription factor 10 (Protein MINISEED 3) (WRKY DNA-binding protein 10) [WRKY10] [MINI3] [F20N2.3]	-1430	-	aGTCAA	1
WRKY10	AT1G55600	WRKY	WRKY DNA-binding protein 10; Probable WRKY transcription factor 10 (Protein MINISEED 3) (WRKY DNA-binding protein 10) [WRKY10] [MINI3] [F20N2.3]	-1158	-	tGTCAA	0.95
WRKY10	AT1G55600	WRKY	WRKY DNA-binding protein 10; Probable WRKY transcription factor 10 (Protein MINISEED 3) (WRKY DNA-binding protein 10) [WRKY10] [MINI3] [F20N2.3]	-688	+	TTGACc	1
WRKY10	AT1G55600	WRKY	WRKY DNA-binding protein 10; Probable WRKY transcription factor 10 (Protein MINISEED 3) (WRKY DNA-binding protein 10) [WRKY10] [MINI3] [F20N2.3]	-645	+	TTGACa	0.95
WRKY10	AT1G55600	WRKY	WRKY DNA-binding protein 10; Probable WRKY transcription factor 10 (Protein MINISEED 3) (WRKY DNA-binding protein 10) [WRKY10] [MINI3] [F20N2.3]	-74	-	gGTCAA	1
WRKY10	AT1G55600	WRKY	WRKY DNA-binding protein 10; Probable WRKY transcription factor 10 (Protein MINISEED 3) (WRKY DNA-binding protein 10) [WRKY10] [MINI3] [F20N2.3]	-1473	+	TGACC	1
WRKY10	AT1G55600	WRKY	WRKY DNA-binding protein 10; Probable WRKY transcription factor 10 (Protein MINISEED 3) (WRKY DNA-binding protein 10) [WRKY10] [MINI3] [F20N2.3]	-1440	-	AGTCA	1
WRKY10	AT1G55600	WRKY	WRKY DNA-binding protein 10; Probable WRKY transcription factor 10 (Protein MINISEED 3) (WRKY DNA-binding protein 10) [WRKY10] [MINI3] [F20N2.3]	-1430	-	AGTCA	1
WRKY10	AT1G55600	WRKY	WRKY DNA-binding protein 10; Probable WRKY transcription factor 10 (Protein MINISEED 3) (WRKY DNA-binding protein 10) [WRKY10] [MINI3] [F20N2.3]	-687	+	TGACC	1
WRKY10	AT1G55600	WRKY	WRKY DNA-binding protein 10; Probable WRKY transcription factor 10 (Protein MINISEED 3) (WRKY DNA-binding protein 10) [WRKY10] [MINI3] [F20N2.3]	-445	+	TGACC	1
WRKY10	AT1G55600	WRKY	WRKY DNA-binding protein 10; Probable WRKY transcription factor 10 (Protein MINISEED 3) (WRKY DNA-binding protein 10) [WRKY10] [MINI3] [F20N2.3]	-410	+	TGACT	1
WRKY10	AT1G55600	WRKY	WRKY DNA-binding protein 10; Probable WRKY transcription factor 10 (Protein MINISEED 3) (WRKY DNA-binding protein 10) [WRKY10] [MINI3] [F20N2.3]	-261	-	AGTCA	1
WRKY10	AT1G55600	WRKY	WRKY DNA-binding protein 10; Probable WRKY transcription factor 10 (Protein MINISEED 3) (WRKY DNA-binding protein 10) [WRKY10] [MINI3] [F20N2.3]	-134	+	TGACC	1
WRKY10	AT1G55600	WRKY	WRKY DNA-binding protein 10; Probable WRKY transcription factor 10 (Protein MINISEED 3) (WRKY DNA-binding protein 10) [WRKY10] [MINI3] [F20N2.3]	-74	-	GGTCA	1
WRKY6	AT1G62300	WRKY	WRKY family transcription factor; WRKY transcription factor 6 (WRKY DNA-binding protein 6) (AtWRKY6) [WRKY6] [F19K23.22]	-1442	+	ataGTCAAat	0.99
WRKY6	AT1G62300	WRKY	WRKY family transcription factor; WRKY transcription factor 6 (WRKY DNA-binding protein 6) (AtWRKY6) [WRKY6] [F19K23.22]	-1432	+	aaaGTCAAaa	0.99
WRKY6	AT1G62300	WRKY	WRKY family transcription factor; WRKY transcription factor 6 (WRKY DNA-binding protein 6) (AtWRKY6) [WRKY6] [F19K23.22]	-1441	+	taGTCAAa	1
WRKY6	AT1G62300	WRKY	WRKY family transcription factor; WRKY transcription factor 6 (WRKY DNA-binding protein 6) (AtWRKY6) [WRKY6] [F19K23.22]	-1431	+	aaGTCAAa	1
WRKY6	AT1G62300	WRKY	WRKY family transcription factor; WRKY transcription factor 6 (WRKY DNA-binding protein 6) (AtWRKY6) [WRKY6] [F19K23.22]	-689	-	tTTGACcc	1
WRKY6	AT1G62300	WRKY	WRKY family transcription factor; WRKY transcription factor 6 (WRKY DNA-binding protein 6) (AtWRKY6) [WRKY6] [F19K23.22]	-75	+	ggGTCAAa	1
WRKY6	AT1G62300	WRKY	WRKY family transcription factor; WRKY transcription factor 6 (WRKY DNA-binding protein 6) (AtWRKY6) [WRKY6] [F19K23.22]	-691	-	agtTTGACcc	0.99
WRKY6	AT1G62300	WRKY	WRKY family transcription factor; WRKY transcription factor 6 (WRKY DNA-binding protein 6) (AtWRKY6) [WRKY6] [F19K23.22]	-75	+	ggGTCAAact	0.99
WRKY6	AT1G62300	WRKY	WRKY family transcription factor; WRKY transcription factor 6 (WRKY DNA-binding protein 6) (AtWRKY6) [WRKY6] [F19K23.22]	-1432	+	aaaGTCAAaa	0.98
WRKY6	AT1G62300	WRKY	WRKY family transcription factor; WRKY transcription factor 6 (WRKY DNA-binding protein 6) (AtWRKY6) [WRKY6] [F19K23.22]	-691	-	agtTTGACcca	0.97
WRKY6	AT1G62300	WRKY	WRKY family transcription factor; WRKY transcription factor 6 (WRKY DNA-binding protein 6) (AtWRKY6) [WRKY6] [F19K23.22]	-76	+	tggGTCAAact	0.97
WRKY6	AT1G62300	WRKY	WRKY family transcription factor; WRKY transcription factor 6 (WRKY DNA-binding protein 6) (AtWRKY6) [WRKY6] [F19K23.22]	-1441	+	taGTCAAata	0.99
WRKY6	AT1G62300	WRKY	WRKY family transcription factor; WRKY transcription factor 6 (WRKY DNA-binding protein 6) (AtWRKY6) [WRKY6] [F19K23.22]	-1431	+	aaGTCAAaaa	0.99
WRKY6	AT1G62300	WRKY	WRKY family transcription factor; WRKY transcription factor 6 (WRKY DNA-binding protein 6) (AtWRKY6) [WRKY6] [F19K23.22]	-1442	+	ataGTCAAat	0.99
WRKY6	AT1G62300	WRKY	WRKY family transcription factor; WRKY transcription factor 6 (WRKY DNA-binding protein 6) (AtWRKY6) [WRKY6] [F19K23.22]	-1432	+	aaaGTCAAaa	0.99
WRKY6	AT1G62300	WRKY	WRKY family transcription factor; WRKY transcription factor 6 (WRKY DNA-binding protein 6) (AtWRKY6) [WRKY6] [F19K23.22]	-1441	+	taGTCAAata	0.97
WRKY6	AT1G62300	WRKY	WRKY family transcription factor; WRKY transcription factor 6 (WRKY DNA-binding protein 6) (AtWRKY6) [WRKY6] [F19K23.22]	-1431	+	aaGTCAAaaa	0.97
WRKY6	AT1G62300	WRKY	WRKY family transcription factor; WRKY transcription factor 6 (WRKY DNA-binding protein 6) (AtWRKY6) [WRKY6] [F19K23.22]	-690	-	gtTTGACcca	1
WRKY6	AT1G62300	WRKY	WRKY family transcription factor; WRKY transcription factor 6 (WRKY DNA-binding protein 6) (AtWRKY6) [WRKY6] [F19K23.22]	-76	+	tggGTCAAac	1
WRKY6	AT1G62300	WRKY	WRKY family transcription factor; WRKY transcription factor 6 (WRKY DNA-binding protein 6) (AtWRKY6) [WRKY6] [F19K23.22]	-1441	+	taGTCAAa	0.98
WRKY6	AT1G62300	WRKY	WRKY family transcription factor; WRKY transcription factor 6 (WRKY DNA-binding protein 6) (AtWRKY6) [WRKY6] [F19K23.22]	-1431	+	aaGTCAAa	0.98
WRKY6	AT1G62300	WRKY	WRKY family transcription factor; WRKY transcription factor 6 (WRKY DNA-binding protein 6) (AtWRKY6) [WRKY6] [F19K23.22]	-690	-	gtTTGACcc	0.99
WRKY6	AT1G62300	WRKY	WRKY family transcription factor; WRKY transcription factor 6 (WRKY DNA-binding protein 6) (AtWRKY6) [WRKY6] [F19K23.22]	-75	+	ggGTCAAac	0.99
WRKY6	AT1G62300	WRKY	WRKY family transcription factor; WRKY transcription factor 6 (WRKY DNA-binding protein 6) (AtWRKY6) [WRKY6] [F19K23.22]	-690	-	gtTTGACcca	1
WRKY6	AT1G62300	WRKY	WRKY family transcription factor; WRKY transcription factor 6 (WRKY DNA-binding protein 6) (AtWRKY6) [WRKY6] [F19K23.22]	-76	+	tggGTCAAac	1
WRKY6	AT1G62300	WRKY	WRKY family transcription factor; WRKY transcription factor 6 (WRKY DNA-binding protein 6) (AtWRKY6) [WRKY6] [F19K23.22]	-690	-	gtTTGACcc	1
WRKY6	AT1G62300	WRKY	WRKY family transcription factor; WRKY transcription factor 6 (WRKY DNA-binding protein 6) (AtWRKY6) [WRKY6] [F19K23.22]	-75	+	ggGTCAAac	1
WRKY6	AT1G62300	WRKY	WRKY family transcription factor; WRKY transcription factor 6 (WRKY DNA-binding protein 6) (AtWRKY6) [WRKY6] [F19K23.22]	-690	-	gtTTGACcca	1
WRKY6	AT1G62300	WRKY	WRKY family transcription factor; WRKY transcription factor 6 (WRKY DNA-binding protein 6) (AtWRKY6) [WRKY6] [F19K23.22]	-76	+	tggGTCAAac	1
WRKY6	AT1G62300	WRKY	WRKY family transcription factor; WRKY transcription factor 6 (WRKY DNA-binding protein 6) (AtWRKY6) [WRKY6] [F19K23.22]	-690	-	gtTTGACcc	0.99
WRKY6	AT1G62300	WRKY	WRKY family transcription factor; WRKY transcription factor 6 (WRKY DNA-binding protein 6) (AtWRKY6) [WRKY6] [F19K23.22]	-75	+	ggGTCAAac	0.99
WRKY6	AT1G62300	WRKY	WRKY family transcription factor; WRKY transcription factor 6 (WRKY DNA-binding protein 6) (AtWRKY6) [WRKY6] [F19K23.22]	-1440	-	aGTCAA	1
WRKY6	AT1G62300	WRKY	WRKY family transcription factor; WRKY transcription factor 6 (WRKY DNA-binding protein 6) (AtWRKY6) [WRKY6] [F19K23.22]	-1430	-	aGTCAA	1
WRKY6	AT1G62300	WRKY	WRKY family transcription factor; WRKY transcription factor 6 (WRKY DNA-binding protein 6) (AtWRKY6) [WRKY6] [F19K23.22]	-1158	-	tGTCAA	0.95
WRKY6	AT1G62300	WRKY	WRKY family transcription factor; WRKY transcription factor 6 (WRKY DNA-binding protein 6) (AtWRKY6) [WRKY6] [F19K23.22]	-688	+	TTGACc	1
WRKY6	AT1G62300	WRKY	WRKY family transcription factor; WRKY transcription factor 6 (WRKY DNA-binding protein 6) (AtWRKY6) [WRKY6] [F19K23.22]	-645	+	TTGACa	0.95
WRKY6	AT1G62300	WRKY	WRKY family transcription factor; WRKY transcription factor 6 (WRKY DNA-binding protein 6) (AtWRKY6) [WRKY6] [F19K23.22]	-74	-	gGTCAA	1
WRKY6	AT1G62300	WRKY	WRKY family transcription factor; WRKY transcription factor 6 (WRKY DNA-binding protein 6) (AtWRKY6) [WRKY6] [F19K23.22]	-1473	+	TGACC	1
WRKY6	AT1G62300	WRKY	WRKY family transcription factor; WRKY transcription factor 6 (WRKY DNA-binding protein 6) (AtWRKY6) [WRKY6] [F19K23.22]	-1440	-	AGTCA	1
WRKY6	AT1G62300	WRKY	WRKY family transcription factor; WRKY transcription factor 6 (WRKY DNA-binding protein 6) (AtWRKY6) [WRKY6] [F19K23.22]	-1430	-	AGTCA	1
WRKY6	AT1G62300	WRKY	WRKY family transcription factor; WRKY transcription factor 6 (WRKY DNA-binding protein 6) (AtWRKY6) [WRKY6] [F19K23.22]	-687	+	TGACC	1
WRKY6	AT1G62300	WRKY	WRKY family transcription factor; WRKY transcription factor 6 (WRKY DNA-binding protein 6) (AtWRKY6) [WRKY6] [F19K23.22]	-445	+	TGACC	1
WRKY6	AT1G62300	WRKY	WRKY family transcription factor; WRKY transcription factor 6 (WRKY DNA-binding protein 6) (AtWRKY6) [WRKY6] [F19K23.22]	-410	+	TGACT	1
WRKY6	AT1G62300	WRKY	WRKY family transcription factor; WRKY transcription factor 6 (WRKY DNA-binding protein 6) (AtWRKY6) [WRKY6] [F19K23.22]	-261	-	AGTCA	1
WRKY6	AT1G62300	WRKY	WRKY family transcription factor; WRKY transcription factor 6 (WRKY DNA-binding protein 6) (AtWRKY6) [WRKY6] [F19K23.22]	-134	+	TGACC	1
WRKY6	AT1G62300	WRKY	WRKY family transcription factor; WRKY transcription factor 6 (WRKY DNA-binding protein 6) (AtWRKY6) [WRKY6] [F19K23.22]	-74	-	GGTCA	1
ATWRKY56	AT1G64000	WRKY	WRKY DNA-binding protein 56; Probable WRKY transcription factor 56 (WRKY DNA-binding protein 56) [WRKY56] [F22C12.23]	-1442	+	ataGTCAAat	0.99
ATWRKY56	AT1G64000	WRKY	WRKY DNA-binding protein 56; Probable WRKY transcription factor 56 (WRKY DNA-binding protein 56) [WRKY56] [F22C12.23]	-1432	+	aaaGTCAAaa	0.99
ATWRKY56	AT1G64000	WRKY	WRKY DNA-binding protein 56; Probable WRKY transcription factor 56 (WRKY DNA-binding protein 56) [WRKY56] [F22C12.23]	-1441	+	taGTCAAa	1
ATWRKY56	AT1G64000	WRKY	WRKY DNA-binding protein 56; Probable WRKY transcription factor 56 (WRKY DNA-binding protein 56) [WRKY56] [F22C12.23]	-1431	+	aaGTCAAa	1
ATWRKY56	AT1G64000	WRKY	WRKY DNA-binding protein 56; Probable WRKY transcription factor 56 (WRKY DNA-binding protein 56) [WRKY56] [F22C12.23]	-689	-	tTTGACcc	1
ATWRKY56	AT1G64000	WRKY	WRKY DNA-binding protein 56; Probable WRKY transcription factor 56 (WRKY DNA-binding protein 56) [WRKY56] [F22C12.23]	-75	+	ggGTCAAa	1
ATWRKY56	AT1G64000	WRKY	WRKY DNA-binding protein 56; Probable WRKY transcription factor 56 (WRKY DNA-binding protein 56) [WRKY56] [F22C12.23]	-691	-	agtTTGACcc	0.99
ATWRKY56	AT1G64000	WRKY	WRKY DNA-binding protein 56; Probable WRKY transcription factor 56 (WRKY DNA-binding protein 56) [WRKY56] [F22C12.23]	-75	+	ggGTCAAact	0.99
ATWRKY56	AT1G64000	WRKY	WRKY DNA-binding protein 56; Probable WRKY transcription factor 56 (WRKY DNA-binding protein 56) [WRKY56] [F22C12.23]	-1432	+	aaaGTCAAaa	0.98
ATWRKY56	AT1G64000	WRKY	WRKY DNA-binding protein 56; Probable WRKY transcription factor 56 (WRKY DNA-binding protein 56) [WRKY56] [F22C12.23]	-691	-	agtTTGACcca	0.97
ATWRKY56	AT1G64000	WRKY	WRKY DNA-binding protein 56; Probable WRKY transcription factor 56 (WRKY DNA-binding protein 56) [WRKY56] [F22C12.23]	-76	+	tggGTCAAact	0.97
ATWRKY56	AT1G64000	WRKY	WRKY DNA-binding protein 56; Probable WRKY transcription factor 56 (WRKY DNA-binding protein 56) [WRKY56] [F22C12.23]	-1441	+	taGTCAAata	0.99
ATWRKY56	AT1G64000	WRKY	WRKY DNA-binding protein 56; Probable WRKY transcription factor 56 (WRKY DNA-binding protein 56) [WRKY56] [F22C12.23]	-1431	+	aaGTCAAaaa	0.99
ATWRKY56	AT1G64000	WRKY	WRKY DNA-binding protein 56; Probable WRKY transcription factor 56 (WRKY DNA-binding protein 56) [WRKY56] [F22C12.23]	-1442	+	ataGTCAAat	0.99
ATWRKY56	AT1G64000	WRKY	WRKY DNA-binding protein 56; Probable WRKY transcription factor 56 (WRKY DNA-binding protein 56) [WRKY56] [F22C12.23]	-1432	+	aaaGTCAAaa	0.99
ATWRKY56	AT1G64000	WRKY	WRKY DNA-binding protein 56; Probable WRKY transcription factor 56 (WRKY DNA-binding protein 56) [WRKY56] [F22C12.23]	-1441	+	taGTCAAata	0.97
ATWRKY56	AT1G64000	WRKY	WRKY DNA-binding protein 56; Probable WRKY transcription factor 56 (WRKY DNA-binding protein 56) [WRKY56] [F22C12.23]	-1431	+	aaGTCAAaaa	0.97
ATWRKY56	AT1G64000	WRKY	WRKY DNA-binding protein 56; Probable WRKY transcription factor 56 (WRKY DNA-binding protein 56) [WRKY56] [F22C12.23]	-690	-	gtTTGACcca	1
ATWRKY56	AT1G64000	WRKY	WRKY DNA-binding protein 56; Probable WRKY transcription factor 56 (WRKY DNA-binding protein 56) [WRKY56] [F22C12.23]	-76	+	tggGTCAAac	1
ATWRKY56	AT1G64000	WRKY	WRKY DNA-binding protein 56; Probable WRKY transcription factor 56 (WRKY DNA-binding protein 56) [WRKY56] [F22C12.23]	-1441	+	taGTCAAa	0.92
ATWRKY56	AT1G64000	WRKY	WRKY DNA-binding protein 56; Probable WRKY transcription factor 56 (WRKY DNA-binding protein 56) [WRKY56] [F22C12.23]	-1441	+	taGTCAAa	0.98
ATWRKY56	AT1G64000	WRKY	WRKY DNA-binding protein 56; Probable WRKY transcription factor 56 (WRKY DNA-binding protein 56) [WRKY56] [F22C12.23]	-1431	+	aaGTCAAa	0.98
ATWRKY56	AT1G64000	WRKY	WRKY DNA-binding protein 56; Probable WRKY transcription factor 56 (WRKY DNA-binding protein 56) [WRKY56] [F22C12.23]	-690	-	gtTTGACcc	0.99
ATWRKY56	AT1G64000	WRKY	WRKY DNA-binding protein 56; Probable WRKY transcription factor 56 (WRKY DNA-binding protein 56) [WRKY56] [F22C12.23]	-75	+	ggGTCAAac	0.99
ATWRKY56	AT1G64000	WRKY	WRKY DNA-binding protein 56; Probable WRKY transcription factor 56 (WRKY DNA-binding protein 56) [WRKY56] [F22C12.23]	-690	-	gtTTGACcca	1
ATWRKY56	AT1G64000	WRKY	WRKY DNA-binding protein 56; Probable WRKY transcription factor 56 (WRKY DNA-binding protein 56) [WRKY56] [F22C12.23]	-76	+	tggGTCAAac	1
ATWRKY56	AT1G64000	WRKY	WRKY DNA-binding protein 56; Probable WRKY transcription factor 56 (WRKY DNA-binding protein 56) [WRKY56] [F22C12.23]	-690	-	gtTTGACcc	1
ATWRKY56	AT1G64000	WRKY	WRKY DNA-binding protein 56; Probable WRKY transcription factor 56 (WRKY DNA-binding protein 56) [WRKY56] [F22C12.23]	-75	+	ggGTCAAac	1
ATWRKY56	AT1G64000	WRKY	WRKY DNA-binding protein 56; Probable WRKY transcription factor 56 (WRKY DNA-binding protein 56) [WRKY56] [F22C12.23]	-690	-	gtTTGACcca	1
ATWRKY56	AT1G64000	WRKY	WRKY DNA-binding protein 56; Probable WRKY transcription factor 56 (WRKY DNA-binding protein 56) [WRKY56] [F22C12.23]	-76	+	tggGTCAAac	1
ATWRKY56	AT1G64000	WRKY	WRKY DNA-binding protein 56; Probable WRKY transcription factor 56 (WRKY DNA-binding protein 56) [WRKY56] [F22C12.23]	-690	-	gtTTGACcc	0.99
ATWRKY56	AT1G64000	WRKY	WRKY DNA-binding protein 56; Probable WRKY transcription factor 56 (WRKY DNA-binding protein 56) [WRKY56] [F22C12.23]	-75	+	ggGTCAAac	0.99
ATWRKY56	AT1G64000	WRKY	WRKY DNA-binding protein 56; Probable WRKY transcription factor 56 (WRKY DNA-binding protein 56) [WRKY56] [F22C12.23]	-1440	-	aGTCAA	1
ATWRKY56	AT1G64000	WRKY	WRKY DNA-binding protein 56; Probable WRKY transcription factor 56 (WRKY DNA-binding protein 56) [WRKY56] [F22C12.23]	-1430	-	aGTCAA	1
ATWRKY56	AT1G64000	WRKY	WRKY DNA-binding protein 56; Probable WRKY transcription factor 56 (WRKY DNA-binding protein 56) [WRKY56] [F22C12.23]	-1158	-	tGTCAA	0.95
ATWRKY56	AT1G64000	WRKY	WRKY DNA-binding protein 56; Probable WRKY transcription factor 56 (WRKY DNA-binding protein 56) [WRKY56] [F22C12.23]	-688	+	TTGACc	1
ATWRKY56	AT1G64000	WRKY	WRKY DNA-binding protein 56; Probable WRKY transcription factor 56 (WRKY DNA-binding protein 56) [WRKY56] [F22C12.23]	-645	+	TTGACa	0.95
ATWRKY56	AT1G64000	WRKY	WRKY DNA-binding protein 56; Probable WRKY transcription factor 56 (WRKY DNA-binding protein 56) [WRKY56] [F22C12.23]	-74	-	gGTCAA	1
ATWRKY56	AT1G64000	WRKY	WRKY DNA-binding protein 56; Probable WRKY transcription factor 56 (WRKY DNA-binding protein 56) [WRKY56] [F22C12.23]	-1473	+	TGACC	1
ATWRKY56	AT1G64000	WRKY	WRKY DNA-binding protein 56; Probable WRKY transcription factor 56 (WRKY DNA-binding protein 56) [WRKY56] [F22C12.23]	-1440	-	AGTCA	1
ATWRKY56	AT1G64000	WRKY	WRKY DNA-binding protein 56; Probable WRKY transcription factor 56 (WRKY DNA-binding protein 56) [WRKY56] [F22C12.23]	-1430	-	AGTCA	1
ATWRKY56	AT1G64000	WRKY	WRKY DNA-binding protein 56; Probable WRKY transcription factor 56 (WRKY DNA-binding protein 56) [WRKY56] [F22C12.23]	-687	+	TGACC	1
ATWRKY56	AT1G64000	WRKY	WRKY DNA-binding protein 56; Probable WRKY transcription factor 56 (WRKY DNA-binding protein 56) [WRKY56] [F22C12.23]	-445	+	TGACC	1
ATWRKY56	AT1G64000	WRKY	WRKY DNA-binding protein 56; Probable WRKY transcription factor 56 (WRKY DNA-binding protein 56) [WRKY56] [F22C12.23]	-410	+	TGACT	1
ATWRKY56	AT1G64000	WRKY	WRKY DNA-binding protein 56; Probable WRKY transcription factor 56 (WRKY DNA-binding protein 56) [WRKY56] [F22C12.23]	-261	-	AGTCA	1
ATWRKY56	AT1G64000	WRKY	WRKY DNA-binding protein 56; Probable WRKY transcription factor 56 (WRKY DNA-binding protein 56) [WRKY56] [F22C12.23]	-134	+	TGACC	1
ATWRKY56	AT1G64000	WRKY	WRKY DNA-binding protein 56; Probable WRKY transcription factor 56 (WRKY DNA-binding protein 56) [WRKY56] [F22C12.23]	-74	-	GGTCA	1
WRKY67	AT1G66550	WRKY	WRKY DNA-binding protein 67; Probable WRKY transcription factor 67 (WRKY DNA-binding protein 67) [WRKY67] [F28G11.3]	-1442	+	ataGTCAAat	0.99
WRKY67	AT1G66550	WRKY	WRKY DNA-binding protein 67; Probable WRKY transcription factor 67 (WRKY DNA-binding protein 67) [WRKY67] [F28G11.3]	-1432	+	aaaGTCAAaa	0.99
WRKY67	AT1G66550	WRKY	WRKY DNA-binding protein 67; Probable WRKY transcription factor 67 (WRKY DNA-binding protein 67) [WRKY67] [F28G11.3]	-1441	+	taGTCAAata	0.99
WRKY67	AT1G66550	WRKY	WRKY DNA-binding protein 67; Probable WRKY transcription factor 67 (WRKY DNA-binding protein 67) [WRKY67] [F28G11.3]	-1431	+	aaGTCAAaaa	0.99
WRKY67	AT1G66550	WRKY	WRKY DNA-binding protein 67; Probable WRKY transcription factor 67 (WRKY DNA-binding protein 67) [WRKY67] [F28G11.3]	-1442	+	ataGTCAAat	0.99
WRKY67	AT1G66550	WRKY	WRKY DNA-binding protein 67; Probable WRKY transcription factor 67 (WRKY DNA-binding protein 67) [WRKY67] [F28G11.3]	-1432	+	aaaGTCAAaa	0.99
WRKY67	AT1G66550	WRKY	WRKY DNA-binding protein 67; Probable WRKY transcription factor 67 (WRKY DNA-binding protein 67) [WRKY67] [F28G11.3]	-1441	+	taGTCAAa	0.92
WRKY67	AT1G66550	WRKY	WRKY DNA-binding protein 67; Probable WRKY transcription factor 67 (WRKY DNA-binding protein 67) [WRKY67] [F28G11.3]	-1441	+	taGTCAAa	0.98
WRKY67	AT1G66550	WRKY	WRKY DNA-binding protein 67; Probable WRKY transcription factor 67 (WRKY DNA-binding protein 67) [WRKY67] [F28G11.3]	-1431	+	aaGTCAAa	0.98
WRKY67	AT1G66550	WRKY	WRKY DNA-binding protein 67; Probable WRKY transcription factor 67 (WRKY DNA-binding protein 67) [WRKY67] [F28G11.3]	-690	-	gtTTGACcc	0.99
WRKY67	AT1G66550	WRKY	WRKY DNA-binding protein 67; Probable WRKY transcription factor 67 (WRKY DNA-binding protein 67) [WRKY67] [F28G11.3]	-75	+	ggGTCAAac	0.99
WRKY67	AT1G66550	WRKY	WRKY DNA-binding protein 67; Probable WRKY transcription factor 67 (WRKY DNA-binding protein 67) [WRKY67] [F28G11.3]	-690	-	gtTTGACcca	1
WRKY67	AT1G66550	WRKY	WRKY DNA-binding protein 67; Probable WRKY transcription factor 67 (WRKY DNA-binding protein 67) [WRKY67] [F28G11.3]	-76	+	tggGTCAAac	1
WRKY67	AT1G66550	WRKY	WRKY DNA-binding protein 67; Probable WRKY transcription factor 67 (WRKY DNA-binding protein 67) [WRKY67] [F28G11.3]	-690	-	gtTTGACcc	1
WRKY67	AT1G66550	WRKY	WRKY DNA-binding protein 67; Probable WRKY transcription factor 67 (WRKY DNA-binding protein 67) [WRKY67] [F28G11.3]	-75	+	ggGTCAAac	1
WRKY67	AT1G66550	WRKY	WRKY DNA-binding protein 67; Probable WRKY transcription factor 67 (WRKY DNA-binding protein 67) [WRKY67] [F28G11.3]	-690	-	gtTTGACcc	0.99
WRKY67	AT1G66550	WRKY	WRKY DNA-binding protein 67; Probable WRKY transcription factor 67 (WRKY DNA-binding protein 67) [WRKY67] [F28G11.3]	-75	+	ggGTCAAac	0.99
WRKY67	AT1G66550	WRKY	WRKY DNA-binding protein 67; Probable WRKY transcription factor 67 (WRKY DNA-binding protein 67) [WRKY67] [F28G11.3]	-1440	-	aGTCAA	1
WRKY67	AT1G66550	WRKY	WRKY DNA-binding protein 67; Probable WRKY transcription factor 67 (WRKY DNA-binding protein 67) [WRKY67] [F28G11.3]	-1430	-	aGTCAA	1
WRKY67	AT1G66550	WRKY	WRKY DNA-binding protein 67; Probable WRKY transcription factor 67 (WRKY DNA-binding protein 67) [WRKY67] [F28G11.3]	-1158	-	tGTCAA	0.95
WRKY67	AT1G66550	WRKY	WRKY DNA-binding protein 67; Probable WRKY transcription factor 67 (WRKY DNA-binding protein 67) [WRKY67] [F28G11.3]	-688	+	TTGACc	1
WRKY67	AT1G66550	WRKY	WRKY DNA-binding protein 67; Probable WRKY transcription factor 67 (WRKY DNA-binding protein 67) [WRKY67] [F28G11.3]	-645	+	TTGACa	0.95
WRKY67	AT1G66550	WRKY	WRKY DNA-binding protein 67; Probable WRKY transcription factor 67 (WRKY DNA-binding protein 67) [WRKY67] [F28G11.3]	-74	-	gGTCAA	1
WRKY67	AT1G66550	WRKY	WRKY DNA-binding protein 67; Probable WRKY transcription factor 67 (WRKY DNA-binding protein 67) [WRKY67] [F28G11.3]	-1473	+	TGACC	1
WRKY67	AT1G66550	WRKY	WRKY DNA-binding protein 67; Probable WRKY transcription factor 67 (WRKY DNA-binding protein 67) [WRKY67] [F28G11.3]	-1440	-	AGTCA	1
WRKY67	AT1G66550	WRKY	WRKY DNA-binding protein 67; Probable WRKY transcription factor 67 (WRKY DNA-binding protein 67) [WRKY67] [F28G11.3]	-1430	-	AGTCA	1
WRKY67	AT1G66550	WRKY	WRKY DNA-binding protein 67; Probable WRKY transcription factor 67 (WRKY DNA-binding protein 67) [WRKY67] [F28G11.3]	-687	+	TGACC	1
WRKY67	AT1G66550	WRKY	WRKY DNA-binding protein 67; Probable WRKY transcription factor 67 (WRKY DNA-binding protein 67) [WRKY67] [F28G11.3]	-445	+	TGACC	1
WRKY67	AT1G66550	WRKY	WRKY DNA-binding protein 67; Probable WRKY transcription factor 67 (WRKY DNA-binding protein 67) [WRKY67] [F28G11.3]	-410	+	TGACT	1
WRKY67	AT1G66550	WRKY	WRKY DNA-binding protein 67; Probable WRKY transcription factor 67 (WRKY DNA-binding protein 67) [WRKY67] [F28G11.3]	-261	-	AGTCA	1
WRKY67	AT1G66550	WRKY	WRKY DNA-binding protein 67; Probable WRKY transcription factor 67 (WRKY DNA-binding protein 67) [WRKY67] [F28G11.3]	-134	+	TGACC	1
WRKY67	AT1G66550	WRKY	WRKY DNA-binding protein 67; Probable WRKY transcription factor 67 (WRKY DNA-binding protein 67) [WRKY67] [F28G11.3]	-74	-	GGTCA	1
WRKY64	AT1G66560	WRKY		-1442	+	ataGTCAAat	0.99
WRKY64	AT1G66560	WRKY		-1432	+	aaaGTCAAaa	0.99
WRKY64	AT1G66560	WRKY		-1441	+	taGTCAAata	0.99
WRKY64	AT1G66560	WRKY		-1431	+	aaGTCAAaaa	0.99
WRKY64	AT1G66560	WRKY		-1442	+	ataGTCAAat	0.99
WRKY64	AT1G66560	WRKY		-1432	+	aaaGTCAAaa	0.99
WRKY64	AT1G66560	WRKY		-1441	+	taGTCAAata	0.97
WRKY64	AT1G66560	WRKY		-1431	+	aaGTCAAaaa	0.97
WRKY64	AT1G66560	WRKY		-1441	+	taGTCAAa	0.92
WRKY64	AT1G66560	WRKY		-1441	+	taGTCAAa	0.98
WRKY64	AT1G66560	WRKY		-1431	+	aaGTCAAa	0.98
WRKY64	AT1G66560	WRKY		-690	-	gtTTGACcc	0.99
WRKY64	AT1G66560	WRKY		-75	+	ggGTCAAac	0.99
WRKY64	AT1G66560	WRKY		-690	-	gtTTGACcca	1
WRKY64	AT1G66560	WRKY		-76	+	tggGTCAAac	1
WRKY64	AT1G66560	WRKY		-690	-	gtTTGACcc	1
WRKY64	AT1G66560	WRKY		-75	+	ggGTCAAac	1
WRKY64	AT1G66560	WRKY		-690	-	gtTTGACcc	0.99
WRKY64	AT1G66560	WRKY		-75	+	ggGTCAAac	0.99
WRKY9	AT1G68150	WRKY	WRKY DNA-binding protein 9; Probable WRKY transcription factor 9 (WRKY DNA-binding protein 9) [WRKY9] [T22E19.22]	-1442	+	ataGTCAAat	0.99
WRKY9	AT1G68150	WRKY	WRKY DNA-binding protein 9; Probable WRKY transcription factor 9 (WRKY DNA-binding protein 9) [WRKY9] [T22E19.22]	-1432	+	aaaGTCAAaa	0.99
WRKY9	AT1G68150	WRKY	WRKY DNA-binding protein 9; Probable WRKY transcription factor 9 (WRKY DNA-binding protein 9) [WRKY9] [T22E19.22]	-1441	+	taGTCAAa	1
WRKY9	AT1G68150	WRKY	WRKY DNA-binding protein 9; Probable WRKY transcription factor 9 (WRKY DNA-binding protein 9) [WRKY9] [T22E19.22]	-1431	+	aaGTCAAa	1
WRKY9	AT1G68150	WRKY	WRKY DNA-binding protein 9; Probable WRKY transcription factor 9 (WRKY DNA-binding protein 9) [WRKY9] [T22E19.22]	-689	-	tTTGACcc	1
WRKY9	AT1G68150	WRKY	WRKY DNA-binding protein 9; Probable WRKY transcription factor 9 (WRKY DNA-binding protein 9) [WRKY9] [T22E19.22]	-75	+	ggGTCAAa	1
WRKY9	AT1G68150	WRKY	WRKY DNA-binding protein 9; Probable WRKY transcription factor 9 (WRKY DNA-binding protein 9) [WRKY9] [T22E19.22]	-691	-	agtTTGACcc	0.99
WRKY9	AT1G68150	WRKY	WRKY DNA-binding protein 9; Probable WRKY transcription factor 9 (WRKY DNA-binding protein 9) [WRKY9] [T22E19.22]	-75	+	ggGTCAAact	0.99
WRKY9	AT1G68150	WRKY	WRKY DNA-binding protein 9; Probable WRKY transcription factor 9 (WRKY DNA-binding protein 9) [WRKY9] [T22E19.22]	-1432	+	aaaGTCAAaa	0.98
WRKY9	AT1G68150	WRKY	WRKY DNA-binding protein 9; Probable WRKY transcription factor 9 (WRKY DNA-binding protein 9) [WRKY9] [T22E19.22]	-691	-	agtTTGACcca	0.97
WRKY9	AT1G68150	WRKY	WRKY DNA-binding protein 9; Probable WRKY transcription factor 9 (WRKY DNA-binding protein 9) [WRKY9] [T22E19.22]	-76	+	tggGTCAAact	0.97
WRKY9	AT1G68150	WRKY	WRKY DNA-binding protein 9; Probable WRKY transcription factor 9 (WRKY DNA-binding protein 9) [WRKY9] [T22E19.22]	-1441	+	taGTCAAata	0.99
WRKY9	AT1G68150	WRKY	WRKY DNA-binding protein 9; Probable WRKY transcription factor 9 (WRKY DNA-binding protein 9) [WRKY9] [T22E19.22]	-1431	+	aaGTCAAaaa	0.99
WRKY9	AT1G68150	WRKY	WRKY DNA-binding protein 9; Probable WRKY transcription factor 9 (WRKY DNA-binding protein 9) [WRKY9] [T22E19.22]	-1442	+	ataGTCAAat	0.99
WRKY9	AT1G68150	WRKY	WRKY DNA-binding protein 9; Probable WRKY transcription factor 9 (WRKY DNA-binding protein 9) [WRKY9] [T22E19.22]	-1432	+	aaaGTCAAaa	0.99
WRKY9	AT1G68150	WRKY	WRKY DNA-binding protein 9; Probable WRKY transcription factor 9 (WRKY DNA-binding protein 9) [WRKY9] [T22E19.22]	-1441	+	taGTCAAata	0.97
WRKY9	AT1G68150	WRKY	WRKY DNA-binding protein 9; Probable WRKY transcription factor 9 (WRKY DNA-binding protein 9) [WRKY9] [T22E19.22]	-1431	+	aaGTCAAaaa	0.97
WRKY9	AT1G68150	WRKY	WRKY DNA-binding protein 9; Probable WRKY transcription factor 9 (WRKY DNA-binding protein 9) [WRKY9] [T22E19.22]	-690	-	gtTTGACcca	1
WRKY9	AT1G68150	WRKY	WRKY DNA-binding protein 9; Probable WRKY transcription factor 9 (WRKY DNA-binding protein 9) [WRKY9] [T22E19.22]	-76	+	tggGTCAAac	1
WRKY9	AT1G68150	WRKY	WRKY DNA-binding protein 9; Probable WRKY transcription factor 9 (WRKY DNA-binding protein 9) [WRKY9] [T22E19.22]	-1441	+	taGTCAAa	0.98
WRKY9	AT1G68150	WRKY	WRKY DNA-binding protein 9; Probable WRKY transcription factor 9 (WRKY DNA-binding protein 9) [WRKY9] [T22E19.22]	-1431	+	aaGTCAAa	0.98
WRKY9	AT1G68150	WRKY	WRKY DNA-binding protein 9; Probable WRKY transcription factor 9 (WRKY DNA-binding protein 9) [WRKY9] [T22E19.22]	-690	-	gtTTGACcc	0.99
WRKY9	AT1G68150	WRKY	WRKY DNA-binding protein 9; Probable WRKY transcription factor 9 (WRKY DNA-binding protein 9) [WRKY9] [T22E19.22]	-75	+	ggGTCAAac	0.99
WRKY9	AT1G68150	WRKY	WRKY DNA-binding protein 9; Probable WRKY transcription factor 9 (WRKY DNA-binding protein 9) [WRKY9] [T22E19.22]	-690	-	gtTTGACcca	1
WRKY9	AT1G68150	WRKY	WRKY DNA-binding protein 9; Probable WRKY transcription factor 9 (WRKY DNA-binding protein 9) [WRKY9] [T22E19.22]	-76	+	tggGTCAAac	1
WRKY9	AT1G68150	WRKY	WRKY DNA-binding protein 9; Probable WRKY transcription factor 9 (WRKY DNA-binding protein 9) [WRKY9] [T22E19.22]	-690	-	gtTTGACcc	1
WRKY9	AT1G68150	WRKY	WRKY DNA-binding protein 9; Probable WRKY transcription factor 9 (WRKY DNA-binding protein 9) [WRKY9] [T22E19.22]	-75	+	ggGTCAAac	1
WRKY9	AT1G68150	WRKY	WRKY DNA-binding protein 9; Probable WRKY transcription factor 9 (WRKY DNA-binding protein 9) [WRKY9] [T22E19.22]	-690	-	gtTTGACcca	1
WRKY9	AT1G68150	WRKY	WRKY DNA-binding protein 9; Probable WRKY transcription factor 9 (WRKY DNA-binding protein 9) [WRKY9] [T22E19.22]	-76	+	tggGTCAAac	1
WRKY9	AT1G68150	WRKY	WRKY DNA-binding protein 9; Probable WRKY transcription factor 9 (WRKY DNA-binding protein 9) [WRKY9] [T22E19.22]	-690	-	gtTTGACcc	0.99
WRKY9	AT1G68150	WRKY	WRKY DNA-binding protein 9; Probable WRKY transcription factor 9 (WRKY DNA-binding protein 9) [WRKY9] [T22E19.22]	-75	+	ggGTCAAac	0.99
WRKY9	AT1G68150	WRKY	WRKY DNA-binding protein 9; Probable WRKY transcription factor 9 (WRKY DNA-binding protein 9) [WRKY9] [T22E19.22]	-1440	-	aGTCAA	1
WRKY9	AT1G68150	WRKY	WRKY DNA-binding protein 9; Probable WRKY transcription factor 9 (WRKY DNA-binding protein 9) [WRKY9] [T22E19.22]	-1430	-	aGTCAA	1
WRKY9	AT1G68150	WRKY	WRKY DNA-binding protein 9; Probable WRKY transcription factor 9 (WRKY DNA-binding protein 9) [WRKY9] [T22E19.22]	-1158	-	tGTCAA	0.95
WRKY9	AT1G68150	WRKY	WRKY DNA-binding protein 9; Probable WRKY transcription factor 9 (WRKY DNA-binding protein 9) [WRKY9] [T22E19.22]	-688	+	TTGACc	1
WRKY9	AT1G68150	WRKY	WRKY DNA-binding protein 9; Probable WRKY transcription factor 9 (WRKY DNA-binding protein 9) [WRKY9] [T22E19.22]	-645	+	TTGACa	0.95
WRKY9	AT1G68150	WRKY	WRKY DNA-binding protein 9; Probable WRKY transcription factor 9 (WRKY DNA-binding protein 9) [WRKY9] [T22E19.22]	-74	-	gGTCAA	1
WRKY9	AT1G68150	WRKY	WRKY DNA-binding protein 9; Probable WRKY transcription factor 9 (WRKY DNA-binding protein 9) [WRKY9] [T22E19.22]	-1473	+	TGACC	1
WRKY9	AT1G68150	WRKY	WRKY DNA-binding protein 9; Probable WRKY transcription factor 9 (WRKY DNA-binding protein 9) [WRKY9] [T22E19.22]	-1440	-	AGTCA	1
WRKY9	AT1G68150	WRKY	WRKY DNA-binding protein 9; Probable WRKY transcription factor 9 (WRKY DNA-binding protein 9) [WRKY9] [T22E19.22]	-1430	-	AGTCA	1
WRKY9	AT1G68150	WRKY	WRKY DNA-binding protein 9; Probable WRKY transcription factor 9 (WRKY DNA-binding protein 9) [WRKY9] [T22E19.22]	-687	+	TGACC	1
WRKY9	AT1G68150	WRKY	WRKY DNA-binding protein 9; Probable WRKY transcription factor 9 (WRKY DNA-binding protein 9) [WRKY9] [T22E19.22]	-445	+	TGACC	1
WRKY9	AT1G68150	WRKY	WRKY DNA-binding protein 9; Probable WRKY transcription factor 9 (WRKY DNA-binding protein 9) [WRKY9] [T22E19.22]	-410	+	TGACT	1
WRKY9	AT1G68150	WRKY	WRKY DNA-binding protein 9; Probable WRKY transcription factor 9 (WRKY DNA-binding protein 9) [WRKY9] [T22E19.22]	-261	-	AGTCA	1
WRKY9	AT1G68150	WRKY	WRKY DNA-binding protein 9; Probable WRKY transcription factor 9 (WRKY DNA-binding protein 9) [WRKY9] [T22E19.22]	-134	+	TGACC	1
WRKY9	AT1G68150	WRKY	WRKY DNA-binding protein 9; Probable WRKY transcription factor 9 (WRKY DNA-binding protein 9) [WRKY9] [T22E19.22]	-74	-	GGTCA	1
WRKY57	AT1G69310	WRKY	WRKY DNA-binding protein 57; Probable WRKY transcription factor 57 (WRKY DNA-binding protein 57) [WRKY57] [F10D13.1] [F23O10.11]	-1442	+	ataGTCAAat	0.99
WRKY57	AT1G69310	WRKY	WRKY DNA-binding protein 57; Probable WRKY transcription factor 57 (WRKY DNA-binding protein 57) [WRKY57] [F10D13.1] [F23O10.11]	-1432	+	aaaGTCAAaa	0.99
WRKY57	AT1G69310	WRKY	WRKY DNA-binding protein 57; Probable WRKY transcription factor 57 (WRKY DNA-binding protein 57) [WRKY57] [F10D13.1] [F23O10.11]	-1440	-	aGTCAA	1
WRKY57	AT1G69310	WRKY	WRKY DNA-binding protein 57; Probable WRKY transcription factor 57 (WRKY DNA-binding protein 57) [WRKY57] [F10D13.1] [F23O10.11]	-1430	-	aGTCAA	1
WRKY57	AT1G69310	WRKY	WRKY DNA-binding protein 57; Probable WRKY transcription factor 57 (WRKY DNA-binding protein 57) [WRKY57] [F10D13.1] [F23O10.11]	-1158	-	tGTCAA	0.95
WRKY57	AT1G69310	WRKY	WRKY DNA-binding protein 57; Probable WRKY transcription factor 57 (WRKY DNA-binding protein 57) [WRKY57] [F10D13.1] [F23O10.11]	-688	+	TTGACc	1
WRKY57	AT1G69310	WRKY	WRKY DNA-binding protein 57; Probable WRKY transcription factor 57 (WRKY DNA-binding protein 57) [WRKY57] [F10D13.1] [F23O10.11]	-645	+	TTGACa	0.95
WRKY57	AT1G69310	WRKY	WRKY DNA-binding protein 57; Probable WRKY transcription factor 57 (WRKY DNA-binding protein 57) [WRKY57] [F10D13.1] [F23O10.11]	-74	-	gGTCAA	1
WRKY57	AT1G69310	WRKY	WRKY DNA-binding protein 57; Probable WRKY transcription factor 57 (WRKY DNA-binding protein 57) [WRKY57] [F10D13.1] [F23O10.11]	-1473	+	TGACC	1
WRKY57	AT1G69310	WRKY	WRKY DNA-binding protein 57; Probable WRKY transcription factor 57 (WRKY DNA-binding protein 57) [WRKY57] [F10D13.1] [F23O10.11]	-1440	-	AGTCA	1
WRKY57	AT1G69310	WRKY	WRKY DNA-binding protein 57; Probable WRKY transcription factor 57 (WRKY DNA-binding protein 57) [WRKY57] [F10D13.1] [F23O10.11]	-1430	-	AGTCA	1
WRKY57	AT1G69310	WRKY	WRKY DNA-binding protein 57; Probable WRKY transcription factor 57 (WRKY DNA-binding protein 57) [WRKY57] [F10D13.1] [F23O10.11]	-687	+	TGACC	1
WRKY57	AT1G69310	WRKY	WRKY DNA-binding protein 57; Probable WRKY transcription factor 57 (WRKY DNA-binding protein 57) [WRKY57] [F10D13.1] [F23O10.11]	-445	+	TGACC	1
WRKY57	AT1G69310	WRKY	WRKY DNA-binding protein 57; Probable WRKY transcription factor 57 (WRKY DNA-binding protein 57) [WRKY57] [F10D13.1] [F23O10.11]	-410	+	TGACT	1
WRKY57	AT1G69310	WRKY	WRKY DNA-binding protein 57; Probable WRKY transcription factor 57 (WRKY DNA-binding protein 57) [WRKY57] [F10D13.1] [F23O10.11]	-261	-	AGTCA	1
WRKY57	AT1G69310	WRKY	WRKY DNA-binding protein 57; Probable WRKY transcription factor 57 (WRKY DNA-binding protein 57) [WRKY57] [F10D13.1] [F23O10.11]	-134	+	TGACC	1
WRKY57	AT1G69310	WRKY	WRKY DNA-binding protein 57; Probable WRKY transcription factor 57 (WRKY DNA-binding protein 57) [WRKY57] [F10D13.1] [F23O10.11]	-74	-	GGTCA	1
WRKY36	AT1G69810	WRKY	WRKY DNA-binding protein 36; Probable WRKY transcription factor 36 (WRKY DNA-binding protein 36) [WRKY36] [T17F3.16]	-1442	+	ataGTCAAat	0.99
WRKY36	AT1G69810	WRKY	WRKY DNA-binding protein 36; Probable WRKY transcription factor 36 (WRKY DNA-binding protein 36) [WRKY36] [T17F3.16]	-1432	+	aaaGTCAAaa	0.99
WRKY36	AT1G69810	WRKY	WRKY DNA-binding protein 36; Probable WRKY transcription factor 36 (WRKY DNA-binding protein 36) [WRKY36] [T17F3.16]	-1441	+	taGTCAAa	1
WRKY36	AT1G69810	WRKY	WRKY DNA-binding protein 36; Probable WRKY transcription factor 36 (WRKY DNA-binding protein 36) [WRKY36] [T17F3.16]	-1431	+	aaGTCAAa	1
WRKY36	AT1G69810	WRKY	WRKY DNA-binding protein 36; Probable WRKY transcription factor 36 (WRKY DNA-binding protein 36) [WRKY36] [T17F3.16]	-689	-	tTTGACcc	1
WRKY36	AT1G69810	WRKY	WRKY DNA-binding protein 36; Probable WRKY transcription factor 36 (WRKY DNA-binding protein 36) [WRKY36] [T17F3.16]	-75	+	ggGTCAAa	1
WRKY36	AT1G69810	WRKY	WRKY DNA-binding protein 36; Probable WRKY transcription factor 36 (WRKY DNA-binding protein 36) [WRKY36] [T17F3.16]	-691	-	agtTTGACcc	0.99
WRKY36	AT1G69810	WRKY	WRKY DNA-binding protein 36; Probable WRKY transcription factor 36 (WRKY DNA-binding protein 36) [WRKY36] [T17F3.16]	-75	+	ggGTCAAact	0.99
WRKY36	AT1G69810	WRKY	WRKY DNA-binding protein 36; Probable WRKY transcription factor 36 (WRKY DNA-binding protein 36) [WRKY36] [T17F3.16]	-1432	+	aaaGTCAAaa	0.98
WRKY36	AT1G69810	WRKY	WRKY DNA-binding protein 36; Probable WRKY transcription factor 36 (WRKY DNA-binding protein 36) [WRKY36] [T17F3.16]	-691	-	agtTTGACcca	0.97
WRKY36	AT1G69810	WRKY	WRKY DNA-binding protein 36; Probable WRKY transcription factor 36 (WRKY DNA-binding protein 36) [WRKY36] [T17F3.16]	-76	+	tggGTCAAact	0.97
WRKY36	AT1G69810	WRKY	WRKY DNA-binding protein 36; Probable WRKY transcription factor 36 (WRKY DNA-binding protein 36) [WRKY36] [T17F3.16]	-1441	+	taGTCAAata	0.99
WRKY36	AT1G69810	WRKY	WRKY DNA-binding protein 36; Probable WRKY transcription factor 36 (WRKY DNA-binding protein 36) [WRKY36] [T17F3.16]	-1431	+	aaGTCAAaaa	0.99
WRKY36	AT1G69810	WRKY	WRKY DNA-binding protein 36; Probable WRKY transcription factor 36 (WRKY DNA-binding protein 36) [WRKY36] [T17F3.16]	-1442	+	ataGTCAAat	0.99
WRKY36	AT1G69810	WRKY	WRKY DNA-binding protein 36; Probable WRKY transcription factor 36 (WRKY DNA-binding protein 36) [WRKY36] [T17F3.16]	-1432	+	aaaGTCAAaa	0.99
WRKY36	AT1G69810	WRKY	WRKY DNA-binding protein 36; Probable WRKY transcription factor 36 (WRKY DNA-binding protein 36) [WRKY36] [T17F3.16]	-1441	+	taGTCAAata	0.97
WRKY36	AT1G69810	WRKY	WRKY DNA-binding protein 36; Probable WRKY transcription factor 36 (WRKY DNA-binding protein 36) [WRKY36] [T17F3.16]	-1431	+	aaGTCAAaaa	0.97
WRKY36	AT1G69810	WRKY	WRKY DNA-binding protein 36; Probable WRKY transcription factor 36 (WRKY DNA-binding protein 36) [WRKY36] [T17F3.16]	-690	-	gtTTGACcca	1
WRKY36	AT1G69810	WRKY	WRKY DNA-binding protein 36; Probable WRKY transcription factor 36 (WRKY DNA-binding protein 36) [WRKY36] [T17F3.16]	-76	+	tggGTCAAac	1
WRKY36	AT1G69810	WRKY	WRKY DNA-binding protein 36; Probable WRKY transcription factor 36 (WRKY DNA-binding protein 36) [WRKY36] [T17F3.16]	-1441	+	taGTCAAa	0.92
WRKY36	AT1G69810	WRKY	WRKY DNA-binding protein 36; Probable WRKY transcription factor 36 (WRKY DNA-binding protein 36) [WRKY36] [T17F3.16]	-1441	+	taGTCAAa	0.98
WRKY36	AT1G69810	WRKY	WRKY DNA-binding protein 36; Probable WRKY transcription factor 36 (WRKY DNA-binding protein 36) [WRKY36] [T17F3.16]	-1431	+	aaGTCAAa	0.98
WRKY36	AT1G69810	WRKY	WRKY DNA-binding protein 36; Probable WRKY transcription factor 36 (WRKY DNA-binding protein 36) [WRKY36] [T17F3.16]	-690	-	gtTTGACcc	0.99
WRKY36	AT1G69810	WRKY	WRKY DNA-binding protein 36; Probable WRKY transcription factor 36 (WRKY DNA-binding protein 36) [WRKY36] [T17F3.16]	-75	+	ggGTCAAac	0.99
WRKY36	AT1G69810	WRKY	WRKY DNA-binding protein 36; Probable WRKY transcription factor 36 (WRKY DNA-binding protein 36) [WRKY36] [T17F3.16]	-690	-	gtTTGACcca	1
WRKY36	AT1G69810	WRKY	WRKY DNA-binding protein 36; Probable WRKY transcription factor 36 (WRKY DNA-binding protein 36) [WRKY36] [T17F3.16]	-76	+	tggGTCAAac	1
WRKY36	AT1G69810	WRKY	WRKY DNA-binding protein 36; Probable WRKY transcription factor 36 (WRKY DNA-binding protein 36) [WRKY36] [T17F3.16]	-690	-	gtTTGACcc	1
WRKY36	AT1G69810	WRKY	WRKY DNA-binding protein 36; Probable WRKY transcription factor 36 (WRKY DNA-binding protein 36) [WRKY36] [T17F3.16]	-75	+	ggGTCAAac	1
WRKY36	AT1G69810	WRKY	WRKY DNA-binding protein 36; Probable WRKY transcription factor 36 (WRKY DNA-binding protein 36) [WRKY36] [T17F3.16]	-690	-	gtTTGACcca	1
WRKY36	AT1G69810	WRKY	WRKY DNA-binding protein 36; Probable WRKY transcription factor 36 (WRKY DNA-binding protein 36) [WRKY36] [T17F3.16]	-76	+	tggGTCAAac	1
WRKY36	AT1G69810	WRKY	WRKY DNA-binding protein 36; Probable WRKY transcription factor 36 (WRKY DNA-binding protein 36) [WRKY36] [T17F3.16]	-690	-	gtTTGACcc	0.99
WRKY36	AT1G69810	WRKY	WRKY DNA-binding protein 36; Probable WRKY transcription factor 36 (WRKY DNA-binding protein 36) [WRKY36] [T17F3.16]	-75	+	ggGTCAAac	0.99
WRKY36	AT1G69810	WRKY	WRKY DNA-binding protein 36; Probable WRKY transcription factor 36 (WRKY DNA-binding protein 36) [WRKY36] [T17F3.16]	-1440	-	aGTCAA	1
WRKY36	AT1G69810	WRKY	WRKY DNA-binding protein 36; Probable WRKY transcription factor 36 (WRKY DNA-binding protein 36) [WRKY36] [T17F3.16]	-1430	-	aGTCAA	1
WRKY36	AT1G69810	WRKY	WRKY DNA-binding protein 36; Probable WRKY transcription factor 36 (WRKY DNA-binding protein 36) [WRKY36] [T17F3.16]	-1158	-	tGTCAA	0.95
WRKY36	AT1G69810	WRKY	WRKY DNA-binding protein 36; Probable WRKY transcription factor 36 (WRKY DNA-binding protein 36) [WRKY36] [T17F3.16]	-688	+	TTGACc	1
WRKY36	AT1G69810	WRKY	WRKY DNA-binding protein 36; Probable WRKY transcription factor 36 (WRKY DNA-binding protein 36) [WRKY36] [T17F3.16]	-645	+	TTGACa	0.95
WRKY36	AT1G69810	WRKY	WRKY DNA-binding protein 36; Probable WRKY transcription factor 36 (WRKY DNA-binding protein 36) [WRKY36] [T17F3.16]	-74	-	gGTCAA	1
WRKY36	AT1G69810	WRKY	WRKY DNA-binding protein 36; Probable WRKY transcription factor 36 (WRKY DNA-binding protein 36) [WRKY36] [T17F3.16]	-1473	+	TGACC	1
WRKY36	AT1G69810	WRKY	WRKY DNA-binding protein 36; Probable WRKY transcription factor 36 (WRKY DNA-binding protein 36) [WRKY36] [T17F3.16]	-1440	-	AGTCA	1
WRKY36	AT1G69810	WRKY	WRKY DNA-binding protein 36; Probable WRKY transcription factor 36 (WRKY DNA-binding protein 36) [WRKY36] [T17F3.16]	-1430	-	AGTCA	1
WRKY36	AT1G69810	WRKY	WRKY DNA-binding protein 36; Probable WRKY transcription factor 36 (WRKY DNA-binding protein 36) [WRKY36] [T17F3.16]	-687	+	TGACC	1
WRKY36	AT1G69810	WRKY	WRKY DNA-binding protein 36; Probable WRKY transcription factor 36 (WRKY DNA-binding protein 36) [WRKY36] [T17F3.16]	-445	+	TGACC	1
WRKY36	AT1G69810	WRKY	WRKY DNA-binding protein 36; Probable WRKY transcription factor 36 (WRKY DNA-binding protein 36) [WRKY36] [T17F3.16]	-410	+	TGACT	1
WRKY36	AT1G69810	WRKY	WRKY DNA-binding protein 36; Probable WRKY transcription factor 36 (WRKY DNA-binding protein 36) [WRKY36] [T17F3.16]	-261	-	AGTCA	1
WRKY36	AT1G69810	WRKY	WRKY DNA-binding protein 36; Probable WRKY transcription factor 36 (WRKY DNA-binding protein 36) [WRKY36] [T17F3.16]	-134	+	TGACC	1
WRKY36	AT1G69810	WRKY	WRKY DNA-binding protein 36; Probable WRKY transcription factor 36 (WRKY DNA-binding protein 36) [WRKY36] [T17F3.16]	-74	-	GGTCA	1
WRKY66	AT1G80590	WRKY	WRKY DNA-binding protein 66; Probable WRKY transcription factor 66 (WRKY DNA-binding protein 66) [WRKY66] [T21F11.8]	-1442	+	ataGTCAAat	0.99
WRKY66	AT1G80590	WRKY	WRKY DNA-binding protein 66; Probable WRKY transcription factor 66 (WRKY DNA-binding protein 66) [WRKY66] [T21F11.8]	-1432	+	aaaGTCAAaa	0.99
WRKY66	AT1G80590	WRKY	WRKY DNA-binding protein 66; Probable WRKY transcription factor 66 (WRKY DNA-binding protein 66) [WRKY66] [T21F11.8]	-1442	+	ataGTCAAat	0.99
WRKY66	AT1G80590	WRKY	WRKY DNA-binding protein 66; Probable WRKY transcription factor 66 (WRKY DNA-binding protein 66) [WRKY66] [T21F11.8]	-1432	+	aaaGTCAAaa	0.99
WRKY66	AT1G80590	WRKY	WRKY DNA-binding protein 66; Probable WRKY transcription factor 66 (WRKY DNA-binding protein 66) [WRKY66] [T21F11.8]	-1441	+	taGTCAAa	0.92
WRKY66	AT1G80590	WRKY	WRKY DNA-binding protein 66; Probable WRKY transcription factor 66 (WRKY DNA-binding protein 66) [WRKY66] [T21F11.8]	-690	-	gtTTGACcc	0.99
WRKY66	AT1G80590	WRKY	WRKY DNA-binding protein 66; Probable WRKY transcription factor 66 (WRKY DNA-binding protein 66) [WRKY66] [T21F11.8]	-75	+	ggGTCAAac	0.99
WRKY66	AT1G80590	WRKY	WRKY DNA-binding protein 66; Probable WRKY transcription factor 66 (WRKY DNA-binding protein 66) [WRKY66] [T21F11.8]	-690	-	gtTTGACcca	1
WRKY66	AT1G80590	WRKY	WRKY DNA-binding protein 66; Probable WRKY transcription factor 66 (WRKY DNA-binding protein 66) [WRKY66] [T21F11.8]	-76	+	tggGTCAAac	1
WRKY66	AT1G80590	WRKY	WRKY DNA-binding protein 66; Probable WRKY transcription factor 66 (WRKY DNA-binding protein 66) [WRKY66] [T21F11.8]	-690	-	gtTTGACcc	1
WRKY66	AT1G80590	WRKY	WRKY DNA-binding protein 66; Probable WRKY transcription factor 66 (WRKY DNA-binding protein 66) [WRKY66] [T21F11.8]	-75	+	ggGTCAAac	1
WRKY66	AT1G80590	WRKY	WRKY DNA-binding protein 66; Probable WRKY transcription factor 66 (WRKY DNA-binding protein 66) [WRKY66] [T21F11.8]	-690	-	gtTTGACcc	0.99
WRKY66	AT1G80590	WRKY	WRKY DNA-binding protein 66; Probable WRKY transcription factor 66 (WRKY DNA-binding protein 66) [WRKY66] [T21F11.8]	-75	+	ggGTCAAac	0.99
WRKY66	AT1G80590	WRKY	WRKY DNA-binding protein 66; Probable WRKY transcription factor 66 (WRKY DNA-binding protein 66) [WRKY66] [T21F11.8]	-1440	-	aGTCAA	1
WRKY66	AT1G80590	WRKY	WRKY DNA-binding protein 66; Probable WRKY transcription factor 66 (WRKY DNA-binding protein 66) [WRKY66] [T21F11.8]	-1430	-	aGTCAA	1
WRKY66	AT1G80590	WRKY	WRKY DNA-binding protein 66; Probable WRKY transcription factor 66 (WRKY DNA-binding protein 66) [WRKY66] [T21F11.8]	-1158	-	tGTCAA	0.95
WRKY66	AT1G80590	WRKY	WRKY DNA-binding protein 66; Probable WRKY transcription factor 66 (WRKY DNA-binding protein 66) [WRKY66] [T21F11.8]	-688	+	TTGACc	1
WRKY66	AT1G80590	WRKY	WRKY DNA-binding protein 66; Probable WRKY transcription factor 66 (WRKY DNA-binding protein 66) [WRKY66] [T21F11.8]	-645	+	TTGACa	0.95
WRKY66	AT1G80590	WRKY	WRKY DNA-binding protein 66; Probable WRKY transcription factor 66 (WRKY DNA-binding protein 66) [WRKY66] [T21F11.8]	-74	-	gGTCAA	1
WRKY66	AT1G80590	WRKY	WRKY DNA-binding protein 66; Probable WRKY transcription factor 66 (WRKY DNA-binding protein 66) [WRKY66] [T21F11.8]	-1473	+	TGACC	1
WRKY66	AT1G80590	WRKY	WRKY DNA-binding protein 66; Probable WRKY transcription factor 66 (WRKY DNA-binding protein 66) [WRKY66] [T21F11.8]	-1440	-	AGTCA	1
WRKY66	AT1G80590	WRKY	WRKY DNA-binding protein 66; Probable WRKY transcription factor 66 (WRKY DNA-binding protein 66) [WRKY66] [T21F11.8]	-1430	-	AGTCA	1
WRKY66	AT1G80590	WRKY	WRKY DNA-binding protein 66; Probable WRKY transcription factor 66 (WRKY DNA-binding protein 66) [WRKY66] [T21F11.8]	-687	+	TGACC	1
WRKY66	AT1G80590	WRKY	WRKY DNA-binding protein 66; Probable WRKY transcription factor 66 (WRKY DNA-binding protein 66) [WRKY66] [T21F11.8]	-445	+	TGACC	1
WRKY66	AT1G80590	WRKY	WRKY DNA-binding protein 66; Probable WRKY transcription factor 66 (WRKY DNA-binding protein 66) [WRKY66] [T21F11.8]	-410	+	TGACT	1
WRKY66	AT1G80590	WRKY	WRKY DNA-binding protein 66; Probable WRKY transcription factor 66 (WRKY DNA-binding protein 66) [WRKY66] [T21F11.8]	-261	-	AGTCA	1
WRKY66	AT1G80590	WRKY	WRKY DNA-binding protein 66; Probable WRKY transcription factor 66 (WRKY DNA-binding protein 66) [WRKY66] [T21F11.8]	-134	+	TGACC	1
WRKY66	AT1G80590	WRKY	WRKY DNA-binding protein 66; Probable WRKY transcription factor 66 (WRKY DNA-binding protein 66) [WRKY66] [T21F11.8]	-74	-	GGTCA	1
WRKY40	AT1G80840	WRKY	WRKY DNA-binding protein 40; Probable WRKY transcription factor 40 (WRKY DNA-binding protein 40) [WRKY40] [F23A5.19]	-1441	+	taGTCAAa	1
WRKY40	AT1G80840	WRKY	WRKY DNA-binding protein 40; Probable WRKY transcription factor 40 (WRKY DNA-binding protein 40) [WRKY40] [F23A5.19]	-1431	+	aaGTCAAa	1
WRKY40	AT1G80840	WRKY	WRKY DNA-binding protein 40; Probable WRKY transcription factor 40 (WRKY DNA-binding protein 40) [WRKY40] [F23A5.19]	-689	-	tTTGACcc	1
WRKY40	AT1G80840	WRKY	WRKY DNA-binding protein 40; Probable WRKY transcription factor 40 (WRKY DNA-binding protein 40) [WRKY40] [F23A5.19]	-75	+	ggGTCAAa	1
WRKY40	AT1G80840	WRKY	WRKY DNA-binding protein 40; Probable WRKY transcription factor 40 (WRKY DNA-binding protein 40) [WRKY40] [F23A5.19]	-1440	-	aGTCAA	1
WRKY40	AT1G80840	WRKY	WRKY DNA-binding protein 40; Probable WRKY transcription factor 40 (WRKY DNA-binding protein 40) [WRKY40] [F23A5.19]	-1430	-	aGTCAA	1
WRKY40	AT1G80840	WRKY	WRKY DNA-binding protein 40; Probable WRKY transcription factor 40 (WRKY DNA-binding protein 40) [WRKY40] [F23A5.19]	-1158	-	tGTCAA	0.95
WRKY40	AT1G80840	WRKY	WRKY DNA-binding protein 40; Probable WRKY transcription factor 40 (WRKY DNA-binding protein 40) [WRKY40] [F23A5.19]	-688	+	TTGACc	1
WRKY40	AT1G80840	WRKY	WRKY DNA-binding protein 40; Probable WRKY transcription factor 40 (WRKY DNA-binding protein 40) [WRKY40] [F23A5.19]	-645	+	TTGACa	0.95
WRKY40	AT1G80840	WRKY	WRKY DNA-binding protein 40; Probable WRKY transcription factor 40 (WRKY DNA-binding protein 40) [WRKY40] [F23A5.19]	-74	-	gGTCAA	1
WRKY40	AT1G80840	WRKY	WRKY DNA-binding protein 40; Probable WRKY transcription factor 40 (WRKY DNA-binding protein 40) [WRKY40] [F23A5.19]	-1473	+	TGACC	1
WRKY40	AT1G80840	WRKY	WRKY DNA-binding protein 40; Probable WRKY transcription factor 40 (WRKY DNA-binding protein 40) [WRKY40] [F23A5.19]	-1440	-	AGTCA	1
WRKY40	AT1G80840	WRKY	WRKY DNA-binding protein 40; Probable WRKY transcription factor 40 (WRKY DNA-binding protein 40) [WRKY40] [F23A5.19]	-1430	-	AGTCA	1
WRKY40	AT1G80840	WRKY	WRKY DNA-binding protein 40; Probable WRKY transcription factor 40 (WRKY DNA-binding protein 40) [WRKY40] [F23A5.19]	-687	+	TGACC	1
WRKY40	AT1G80840	WRKY	WRKY DNA-binding protein 40; Probable WRKY transcription factor 40 (WRKY DNA-binding protein 40) [WRKY40] [F23A5.19]	-445	+	TGACC	1
WRKY40	AT1G80840	WRKY	WRKY DNA-binding protein 40; Probable WRKY transcription factor 40 (WRKY DNA-binding protein 40) [WRKY40] [F23A5.19]	-410	+	TGACT	1
WRKY40	AT1G80840	WRKY	WRKY DNA-binding protein 40; Probable WRKY transcription factor 40 (WRKY DNA-binding protein 40) [WRKY40] [F23A5.19]	-261	-	AGTCA	1
WRKY40	AT1G80840	WRKY	WRKY DNA-binding protein 40; Probable WRKY transcription factor 40 (WRKY DNA-binding protein 40) [WRKY40] [F23A5.19]	-134	+	TGACC	1
WRKY40	AT1G80840	WRKY	WRKY DNA-binding protein 40; Probable WRKY transcription factor 40 (WRKY DNA-binding protein 40) [WRKY40] [F23A5.19]	-74	-	GGTCA	1
WRKY3	AT2G03340	WRKY	WRKY DNA-binding protein 3; Probable WRKY transcription factor 3 (WRKY DNA-binding protein 3) [WRKY3] [T4M8.23]	-689	-	tTTGACcc	0.97
WRKY3	AT2G03340	WRKY	WRKY DNA-binding protein 3; Probable WRKY transcription factor 3 (WRKY DNA-binding protein 3) [WRKY3] [T4M8.23]	-75	+	ggGTCAAa	0.97
WRKY3	AT2G03340	WRKY	WRKY DNA-binding protein 3; Probable WRKY transcription factor 3 (WRKY DNA-binding protein 3) [WRKY3] [T4M8.23]	-1442	+	ataGTCAAat	1
WRKY3	AT2G03340	WRKY	WRKY DNA-binding protein 3; Probable WRKY transcription factor 3 (WRKY DNA-binding protein 3) [WRKY3] [T4M8.23]	-1432	+	aaaGTCAAaa	1
WRKY3	AT2G03340	WRKY	WRKY DNA-binding protein 3; Probable WRKY transcription factor 3 (WRKY DNA-binding protein 3) [WRKY3] [T4M8.23]	-690	-	gtTTGACcca	1
WRKY3	AT2G03340	WRKY	WRKY DNA-binding protein 3; Probable WRKY transcription factor 3 (WRKY DNA-binding protein 3) [WRKY3] [T4M8.23]	-76	+	tggGTCAAac	1
WRKY3	AT2G03340	WRKY	WRKY DNA-binding protein 3; Probable WRKY transcription factor 3 (WRKY DNA-binding protein 3) [WRKY3] [T4M8.23]	-689	-	tTTGACcc	0.99
WRKY3	AT2G03340	WRKY	WRKY DNA-binding protein 3; Probable WRKY transcription factor 3 (WRKY DNA-binding protein 3) [WRKY3] [T4M8.23]	-75	+	ggGTCAAa	0.99
WRKY3	AT2G03340	WRKY	WRKY DNA-binding protein 3; Probable WRKY transcription factor 3 (WRKY DNA-binding protein 3) [WRKY3] [T4M8.23]	-688	-	TTGACccatat	0.89
WRKY3	AT2G03340	WRKY	WRKY DNA-binding protein 3; Probable WRKY transcription factor 3 (WRKY DNA-binding protein 3) [WRKY3] [T4M8.23]	-79	+	tgctggGTCAA	0.95
WRKY3	AT2G03340	WRKY	WRKY DNA-binding protein 3; Probable WRKY transcription factor 3 (WRKY DNA-binding protein 3) [WRKY3] [T4M8.23]	-1440	-	aGTCAA	1
WRKY3	AT2G03340	WRKY	WRKY DNA-binding protein 3; Probable WRKY transcription factor 3 (WRKY DNA-binding protein 3) [WRKY3] [T4M8.23]	-1430	-	aGTCAA	1
WRKY3	AT2G03340	WRKY	WRKY DNA-binding protein 3; Probable WRKY transcription factor 3 (WRKY DNA-binding protein 3) [WRKY3] [T4M8.23]	-1158	-	tGTCAA	0.95
WRKY3	AT2G03340	WRKY	WRKY DNA-binding protein 3; Probable WRKY transcription factor 3 (WRKY DNA-binding protein 3) [WRKY3] [T4M8.23]	-688	+	TTGACc	1
WRKY3	AT2G03340	WRKY	WRKY DNA-binding protein 3; Probable WRKY transcription factor 3 (WRKY DNA-binding protein 3) [WRKY3] [T4M8.23]	-645	+	TTGACa	0.95
WRKY3	AT2G03340	WRKY	WRKY DNA-binding protein 3; Probable WRKY transcription factor 3 (WRKY DNA-binding protein 3) [WRKY3] [T4M8.23]	-74	-	gGTCAA	1
WRKY3	AT2G03340	WRKY	WRKY DNA-binding protein 3; Probable WRKY transcription factor 3 (WRKY DNA-binding protein 3) [WRKY3] [T4M8.23]	-1473	+	TGACC	1
WRKY3	AT2G03340	WRKY	WRKY DNA-binding protein 3; Probable WRKY transcription factor 3 (WRKY DNA-binding protein 3) [WRKY3] [T4M8.23]	-1440	-	AGTCA	1
WRKY3	AT2G03340	WRKY	WRKY DNA-binding protein 3; Probable WRKY transcription factor 3 (WRKY DNA-binding protein 3) [WRKY3] [T4M8.23]	-1430	-	AGTCA	1
WRKY3	AT2G03340	WRKY	WRKY DNA-binding protein 3; Probable WRKY transcription factor 3 (WRKY DNA-binding protein 3) [WRKY3] [T4M8.23]	-687	+	TGACC	1
WRKY3	AT2G03340	WRKY	WRKY DNA-binding protein 3; Probable WRKY transcription factor 3 (WRKY DNA-binding protein 3) [WRKY3] [T4M8.23]	-445	+	TGACC	1
WRKY3	AT2G03340	WRKY	WRKY DNA-binding protein 3; Probable WRKY transcription factor 3 (WRKY DNA-binding protein 3) [WRKY3] [T4M8.23]	-410	+	TGACT	1
WRKY3	AT2G03340	WRKY	WRKY DNA-binding protein 3; Probable WRKY transcription factor 3 (WRKY DNA-binding protein 3) [WRKY3] [T4M8.23]	-261	-	AGTCA	1
WRKY3	AT2G03340	WRKY	WRKY DNA-binding protein 3; Probable WRKY transcription factor 3 (WRKY DNA-binding protein 3) [WRKY3] [T4M8.23]	-134	+	TGACC	1
WRKY3	AT2G03340	WRKY	WRKY DNA-binding protein 3; Probable WRKY transcription factor 3 (WRKY DNA-binding protein 3) [WRKY3] [T4M8.23]	-74	-	GGTCA	1
ZAP1	AT2G04880	WRKY	zinc-dependent activator protein-1; WRKY transcription factor 1 (Transcription factor ZAP1) (WRKY DNA-binding protein 1) (Zinc-dependent activator protein 1) [WRKY1] [ZAP1] [F1O13.1] [F28I8.34]	-688	-	TTGACccatat	0.89
ZAP1	AT2G04880	WRKY	zinc-dependent activator protein-1; WRKY transcription factor 1 (Transcription factor ZAP1) (WRKY DNA-binding protein 1) (Zinc-dependent activator protein 1) [WRKY1] [ZAP1] [F1O13.1] [F28I8.34]	-79	+	tgctggGTCAA	0.95
WRKY59	AT2G21900	WRKY		-1442	+	ataGTCAAat	0.99
WRKY59	AT2G21900	WRKY		-1432	+	aaaGTCAAaa	0.99
WRKY59	AT2G21900	WRKY		-1441	+	taGTCAAa	1
WRKY59	AT2G21900	WRKY		-1431	+	aaGTCAAa	1
WRKY59	AT2G21900	WRKY		-689	-	tTTGACcc	1
WRKY59	AT2G21900	WRKY		-75	+	ggGTCAAa	1
WRKY59	AT2G21900	WRKY		-691	-	agtTTGACcc	0.99
WRKY59	AT2G21900	WRKY		-75	+	ggGTCAAact	0.99
WRKY59	AT2G21900	WRKY		-1432	+	aaaGTCAAaa	0.98
WRKY59	AT2G21900	WRKY		-691	-	agtTTGACcca	0.97
WRKY59	AT2G21900	WRKY		-76	+	tggGTCAAact	0.97
WRKY59	AT2G21900	WRKY		-1441	+	taGTCAAata	0.99
WRKY59	AT2G21900	WRKY		-1431	+	aaGTCAAaaa	0.99
WRKY59	AT2G21900	WRKY		-1442	+	ataGTCAAat	0.99
WRKY59	AT2G21900	WRKY		-1432	+	aaaGTCAAaa	0.99
WRKY59	AT2G21900	WRKY		-1441	+	taGTCAAata	0.97
WRKY59	AT2G21900	WRKY		-1431	+	aaGTCAAaaa	0.97
WRKY59	AT2G21900	WRKY		-690	-	gtTTGACcca	1
WRKY59	AT2G21900	WRKY		-76	+	tggGTCAAac	1
WRKY59	AT2G21900	WRKY		-1441	+	taGTCAAa	0.98
WRKY59	AT2G21900	WRKY		-1431	+	aaGTCAAa	0.98
WRKY59	AT2G21900	WRKY		-690	-	gtTTGACcc	0.99
WRKY59	AT2G21900	WRKY		-75	+	ggGTCAAac	0.99
WRKY59	AT2G21900	WRKY		-690	-	gtTTGACcca	1
WRKY59	AT2G21900	WRKY		-76	+	tggGTCAAac	1
WRKY59	AT2G21900	WRKY		-690	-	gtTTGACcc	1
WRKY59	AT2G21900	WRKY		-75	+	ggGTCAAac	1
WRKY59	AT2G21900	WRKY		-690	-	gtTTGACcca	1
WRKY59	AT2G21900	WRKY		-76	+	tggGTCAAac	1
WRKY59	AT2G21900	WRKY		-690	-	gtTTGACcc	0.99
WRKY59	AT2G21900	WRKY		-75	+	ggGTCAAac	0.99
WRKY15	AT2G23320	WRKY	WRKY DNA-binding protein 15; Probable WRKY transcription factor 15 (WRKY DNA-binding protein 15) [WRKY15] [T20D16.5]	-691	-	agtTTGACcc	0.99
WRKY15	AT2G23320	WRKY	WRKY DNA-binding protein 15; Probable WRKY transcription factor 15 (WRKY DNA-binding protein 15) [WRKY15] [T20D16.5]	-75	+	ggGTCAAact	0.99
WRKY15	AT2G23320	WRKY	WRKY DNA-binding protein 15; Probable WRKY transcription factor 15 (WRKY DNA-binding protein 15) [WRKY15] [T20D16.5]	-1440	-	aGTCAA	1
WRKY15	AT2G23320	WRKY	WRKY DNA-binding protein 15; Probable WRKY transcription factor 15 (WRKY DNA-binding protein 15) [WRKY15] [T20D16.5]	-1430	-	aGTCAA	1
WRKY15	AT2G23320	WRKY	WRKY DNA-binding protein 15; Probable WRKY transcription factor 15 (WRKY DNA-binding protein 15) [WRKY15] [T20D16.5]	-1158	-	tGTCAA	0.95
WRKY15	AT2G23320	WRKY	WRKY DNA-binding protein 15; Probable WRKY transcription factor 15 (WRKY DNA-binding protein 15) [WRKY15] [T20D16.5]	-688	+	TTGACc	1
WRKY15	AT2G23320	WRKY	WRKY DNA-binding protein 15; Probable WRKY transcription factor 15 (WRKY DNA-binding protein 15) [WRKY15] [T20D16.5]	-645	+	TTGACa	0.95
WRKY15	AT2G23320	WRKY	WRKY DNA-binding protein 15; Probable WRKY transcription factor 15 (WRKY DNA-binding protein 15) [WRKY15] [T20D16.5]	-74	-	gGTCAA	1
WRKY15	AT2G23320	WRKY	WRKY DNA-binding protein 15; Probable WRKY transcription factor 15 (WRKY DNA-binding protein 15) [WRKY15] [T20D16.5]	-1473	+	TGACC	1
WRKY15	AT2G23320	WRKY	WRKY DNA-binding protein 15; Probable WRKY transcription factor 15 (WRKY DNA-binding protein 15) [WRKY15] [T20D16.5]	-1440	-	AGTCA	1
WRKY15	AT2G23320	WRKY	WRKY DNA-binding protein 15; Probable WRKY transcription factor 15 (WRKY DNA-binding protein 15) [WRKY15] [T20D16.5]	-1430	-	AGTCA	1
WRKY15	AT2G23320	WRKY	WRKY DNA-binding protein 15; Probable WRKY transcription factor 15 (WRKY DNA-binding protein 15) [WRKY15] [T20D16.5]	-687	+	TGACC	1
WRKY15	AT2G23320	WRKY	WRKY DNA-binding protein 15; Probable WRKY transcription factor 15 (WRKY DNA-binding protein 15) [WRKY15] [T20D16.5]	-445	+	TGACC	1
WRKY15	AT2G23320	WRKY	WRKY DNA-binding protein 15; Probable WRKY transcription factor 15 (WRKY DNA-binding protein 15) [WRKY15] [T20D16.5]	-410	+	TGACT	1
WRKY15	AT2G23320	WRKY	WRKY DNA-binding protein 15; Probable WRKY transcription factor 15 (WRKY DNA-binding protein 15) [WRKY15] [T20D16.5]	-261	-	AGTCA	1
WRKY15	AT2G23320	WRKY	WRKY DNA-binding protein 15; Probable WRKY transcription factor 15 (WRKY DNA-binding protein 15) [WRKY15] [T20D16.5]	-134	+	TGACC	1
WRKY15	AT2G23320	WRKY	WRKY DNA-binding protein 15; Probable WRKY transcription factor 15 (WRKY DNA-binding protein 15) [WRKY15] [T20D16.5]	-74	-	GGTCA	1
ATWRKY17	AT2G24570	WRKY	WRKY DNA-binding protein 17; Probable WRKY transcription factor 17 (WRKY DNA-binding protein 17) [WRKY17] [F25P17.13]	-1432	+	aaaGTCAAaa	0.98
ATWRKY17	AT2G24570	WRKY	WRKY DNA-binding protein 17; Probable WRKY transcription factor 17 (WRKY DNA-binding protein 17) [WRKY17] [F25P17.13]	-1440	-	aGTCAA	1
ATWRKY17	AT2G24570	WRKY	WRKY DNA-binding protein 17; Probable WRKY transcription factor 17 (WRKY DNA-binding protein 17) [WRKY17] [F25P17.13]	-1430	-	aGTCAA	1
ATWRKY17	AT2G24570	WRKY	WRKY DNA-binding protein 17; Probable WRKY transcription factor 17 (WRKY DNA-binding protein 17) [WRKY17] [F25P17.13]	-1158	-	tGTCAA	0.95
ATWRKY17	AT2G24570	WRKY	WRKY DNA-binding protein 17; Probable WRKY transcription factor 17 (WRKY DNA-binding protein 17) [WRKY17] [F25P17.13]	-688	+	TTGACc	1
ATWRKY17	AT2G24570	WRKY	WRKY DNA-binding protein 17; Probable WRKY transcription factor 17 (WRKY DNA-binding protein 17) [WRKY17] [F25P17.13]	-645	+	TTGACa	0.95
ATWRKY17	AT2G24570	WRKY	WRKY DNA-binding protein 17; Probable WRKY transcription factor 17 (WRKY DNA-binding protein 17) [WRKY17] [F25P17.13]	-74	-	gGTCAA	1
ATWRKY17	AT2G24570	WRKY	WRKY DNA-binding protein 17; Probable WRKY transcription factor 17 (WRKY DNA-binding protein 17) [WRKY17] [F25P17.13]	-1473	+	TGACC	1
ATWRKY17	AT2G24570	WRKY	WRKY DNA-binding protein 17; Probable WRKY transcription factor 17 (WRKY DNA-binding protein 17) [WRKY17] [F25P17.13]	-1440	-	AGTCA	1
ATWRKY17	AT2G24570	WRKY	WRKY DNA-binding protein 17; Probable WRKY transcription factor 17 (WRKY DNA-binding protein 17) [WRKY17] [F25P17.13]	-1430	-	AGTCA	1
ATWRKY17	AT2G24570	WRKY	WRKY DNA-binding protein 17; Probable WRKY transcription factor 17 (WRKY DNA-binding protein 17) [WRKY17] [F25P17.13]	-687	+	TGACC	1
ATWRKY17	AT2G24570	WRKY	WRKY DNA-binding protein 17; Probable WRKY transcription factor 17 (WRKY DNA-binding protein 17) [WRKY17] [F25P17.13]	-445	+	TGACC	1
ATWRKY17	AT2G24570	WRKY	WRKY DNA-binding protein 17; Probable WRKY transcription factor 17 (WRKY DNA-binding protein 17) [WRKY17] [F25P17.13]	-410	+	TGACT	1
ATWRKY17	AT2G24570	WRKY	WRKY DNA-binding protein 17; Probable WRKY transcription factor 17 (WRKY DNA-binding protein 17) [WRKY17] [F25P17.13]	-261	-	AGTCA	1
ATWRKY17	AT2G24570	WRKY	WRKY DNA-binding protein 17; Probable WRKY transcription factor 17 (WRKY DNA-binding protein 17) [WRKY17] [F25P17.13]	-134	+	TGACC	1
ATWRKY17	AT2G24570	WRKY	WRKY DNA-binding protein 17; Probable WRKY transcription factor 17 (WRKY DNA-binding protein 17) [WRKY17] [F25P17.13]	-74	-	GGTCA	1
WRKY60	AT2G25000	WRKY	WRKY DNA-binding protein 60; Probable WRKY transcription factor 60 (WRKY DNA-binding protein 60) [WRKY60] [F27C12.8]	-691	-	agtTTGACcca	0.97
WRKY60	AT2G25000	WRKY	WRKY DNA-binding protein 60; Probable WRKY transcription factor 60 (WRKY DNA-binding protein 60) [WRKY60] [F27C12.8]	-76	+	tggGTCAAact	0.97
WRKY60	AT2G25000	WRKY	WRKY DNA-binding protein 60; Probable WRKY transcription factor 60 (WRKY DNA-binding protein 60) [WRKY60] [F27C12.8]	-1440	-	aGTCAA	1
WRKY60	AT2G25000	WRKY	WRKY DNA-binding protein 60; Probable WRKY transcription factor 60 (WRKY DNA-binding protein 60) [WRKY60] [F27C12.8]	-1430	-	aGTCAA	1
WRKY60	AT2G25000	WRKY	WRKY DNA-binding protein 60; Probable WRKY transcription factor 60 (WRKY DNA-binding protein 60) [WRKY60] [F27C12.8]	-1158	-	tGTCAA	0.95
WRKY60	AT2G25000	WRKY	WRKY DNA-binding protein 60; Probable WRKY transcription factor 60 (WRKY DNA-binding protein 60) [WRKY60] [F27C12.8]	-688	+	TTGACc	1
WRKY60	AT2G25000	WRKY	WRKY DNA-binding protein 60; Probable WRKY transcription factor 60 (WRKY DNA-binding protein 60) [WRKY60] [F27C12.8]	-645	+	TTGACa	0.95
WRKY60	AT2G25000	WRKY	WRKY DNA-binding protein 60; Probable WRKY transcription factor 60 (WRKY DNA-binding protein 60) [WRKY60] [F27C12.8]	-74	-	gGTCAA	1
WRKY60	AT2G25000	WRKY	WRKY DNA-binding protein 60; Probable WRKY transcription factor 60 (WRKY DNA-binding protein 60) [WRKY60] [F27C12.8]	-1473	+	TGACC	1
WRKY60	AT2G25000	WRKY	WRKY DNA-binding protein 60; Probable WRKY transcription factor 60 (WRKY DNA-binding protein 60) [WRKY60] [F27C12.8]	-1440	-	AGTCA	1
WRKY60	AT2G25000	WRKY	WRKY DNA-binding protein 60; Probable WRKY transcription factor 60 (WRKY DNA-binding protein 60) [WRKY60] [F27C12.8]	-1430	-	AGTCA	1
WRKY60	AT2G25000	WRKY	WRKY DNA-binding protein 60; Probable WRKY transcription factor 60 (WRKY DNA-binding protein 60) [WRKY60] [F27C12.8]	-687	+	TGACC	1
WRKY60	AT2G25000	WRKY	WRKY DNA-binding protein 60; Probable WRKY transcription factor 60 (WRKY DNA-binding protein 60) [WRKY60] [F27C12.8]	-445	+	TGACC	1
WRKY60	AT2G25000	WRKY	WRKY DNA-binding protein 60; Probable WRKY transcription factor 60 (WRKY DNA-binding protein 60) [WRKY60] [F27C12.8]	-410	+	TGACT	1
WRKY60	AT2G25000	WRKY	WRKY DNA-binding protein 60; Probable WRKY transcription factor 60 (WRKY DNA-binding protein 60) [WRKY60] [F27C12.8]	-261	-	AGTCA	1
WRKY60	AT2G25000	WRKY	WRKY DNA-binding protein 60; Probable WRKY transcription factor 60 (WRKY DNA-binding protein 60) [WRKY60] [F27C12.8]	-134	+	TGACC	1
WRKY60	AT2G25000	WRKY	WRKY DNA-binding protein 60; Probable WRKY transcription factor 60 (WRKY DNA-binding protein 60) [WRKY60] [F27C12.8]	-74	-	GGTCA	1
WRKY25	AT2G30250	WRKY	WRKY DNA-binding protein 25; Probable WRKY transcription factor 25 (WRKY DNA-binding protein 25) [WRKY25] [T9D9.6]	-689	-	tTTGACcc	0.97
WRKY25	AT2G30250	WRKY	WRKY DNA-binding protein 25; Probable WRKY transcription factor 25 (WRKY DNA-binding protein 25) [WRKY25] [T9D9.6]	-75	+	ggGTCAAa	0.97
WRKY25	AT2G30250	WRKY	WRKY DNA-binding protein 25; Probable WRKY transcription factor 25 (WRKY DNA-binding protein 25) [WRKY25] [T9D9.6]	-1440	-	aGTCAA	1
WRKY25	AT2G30250	WRKY	WRKY DNA-binding protein 25; Probable WRKY transcription factor 25 (WRKY DNA-binding protein 25) [WRKY25] [T9D9.6]	-1430	-	aGTCAA	1
WRKY25	AT2G30250	WRKY	WRKY DNA-binding protein 25; Probable WRKY transcription factor 25 (WRKY DNA-binding protein 25) [WRKY25] [T9D9.6]	-1158	-	tGTCAA	0.95
WRKY25	AT2G30250	WRKY	WRKY DNA-binding protein 25; Probable WRKY transcription factor 25 (WRKY DNA-binding protein 25) [WRKY25] [T9D9.6]	-688	+	TTGACc	1
WRKY25	AT2G30250	WRKY	WRKY DNA-binding protein 25; Probable WRKY transcription factor 25 (WRKY DNA-binding protein 25) [WRKY25] [T9D9.6]	-645	+	TTGACa	0.95
WRKY25	AT2G30250	WRKY	WRKY DNA-binding protein 25; Probable WRKY transcription factor 25 (WRKY DNA-binding protein 25) [WRKY25] [T9D9.6]	-74	-	gGTCAA	1
WRKY25	AT2G30250	WRKY	WRKY DNA-binding protein 25; Probable WRKY transcription factor 25 (WRKY DNA-binding protein 25) [WRKY25] [T9D9.6]	-1473	+	TGACC	1
WRKY25	AT2G30250	WRKY	WRKY DNA-binding protein 25; Probable WRKY transcription factor 25 (WRKY DNA-binding protein 25) [WRKY25] [T9D9.6]	-1440	-	AGTCA	1
WRKY25	AT2G30250	WRKY	WRKY DNA-binding protein 25; Probable WRKY transcription factor 25 (WRKY DNA-binding protein 25) [WRKY25] [T9D9.6]	-1430	-	AGTCA	1
WRKY25	AT2G30250	WRKY	WRKY DNA-binding protein 25; Probable WRKY transcription factor 25 (WRKY DNA-binding protein 25) [WRKY25] [T9D9.6]	-687	+	TGACC	1
WRKY25	AT2G30250	WRKY	WRKY DNA-binding protein 25; Probable WRKY transcription factor 25 (WRKY DNA-binding protein 25) [WRKY25] [T9D9.6]	-445	+	TGACC	1
WRKY25	AT2G30250	WRKY	WRKY DNA-binding protein 25; Probable WRKY transcription factor 25 (WRKY DNA-binding protein 25) [WRKY25] [T9D9.6]	-410	+	TGACT	1
WRKY25	AT2G30250	WRKY	WRKY DNA-binding protein 25; Probable WRKY transcription factor 25 (WRKY DNA-binding protein 25) [WRKY25] [T9D9.6]	-261	-	AGTCA	1
WRKY25	AT2G30250	WRKY	WRKY DNA-binding protein 25; Probable WRKY transcription factor 25 (WRKY DNA-binding protein 25) [WRKY25] [T9D9.6]	-134	+	TGACC	1
WRKY25	AT2G30250	WRKY	WRKY DNA-binding protein 25; Probable WRKY transcription factor 25 (WRKY DNA-binding protein 25) [WRKY25] [T9D9.6]	-74	-	GGTCA	1
WRKY21	AT2G30590	WRKY	WRKY DNA-binding protein 21; Probable WRKY transcription factor 21 (WRKY DNA-binding protein 21) [WRKY21] [T06B20.6] [T6B20.6]	-1440	-	aGTCAA	1
WRKY21	AT2G30590	WRKY	WRKY DNA-binding protein 21; Probable WRKY transcription factor 21 (WRKY DNA-binding protein 21) [WRKY21] [T06B20.6] [T6B20.6]	-1430	-	aGTCAA	1
WRKY21	AT2G30590	WRKY	WRKY DNA-binding protein 21; Probable WRKY transcription factor 21 (WRKY DNA-binding protein 21) [WRKY21] [T06B20.6] [T6B20.6]	-1158	-	tGTCAA	0.95
WRKY21	AT2G30590	WRKY	WRKY DNA-binding protein 21; Probable WRKY transcription factor 21 (WRKY DNA-binding protein 21) [WRKY21] [T06B20.6] [T6B20.6]	-688	+	TTGACc	1
WRKY21	AT2G30590	WRKY	WRKY DNA-binding protein 21; Probable WRKY transcription factor 21 (WRKY DNA-binding protein 21) [WRKY21] [T06B20.6] [T6B20.6]	-645	+	TTGACa	0.95
WRKY21	AT2G30590	WRKY	WRKY DNA-binding protein 21; Probable WRKY transcription factor 21 (WRKY DNA-binding protein 21) [WRKY21] [T06B20.6] [T6B20.6]	-74	-	gGTCAA	1
WRKY21	AT2G30590	WRKY	WRKY DNA-binding protein 21; Probable WRKY transcription factor 21 (WRKY DNA-binding protein 21) [WRKY21] [T06B20.6] [T6B20.6]	-1473	+	TGACC	1
WRKY21	AT2G30590	WRKY	WRKY DNA-binding protein 21; Probable WRKY transcription factor 21 (WRKY DNA-binding protein 21) [WRKY21] [T06B20.6] [T6B20.6]	-1440	-	AGTCA	1
WRKY21	AT2G30590	WRKY	WRKY DNA-binding protein 21; Probable WRKY transcription factor 21 (WRKY DNA-binding protein 21) [WRKY21] [T06B20.6] [T6B20.6]	-1430	-	AGTCA	1
WRKY21	AT2G30590	WRKY	WRKY DNA-binding protein 21; Probable WRKY transcription factor 21 (WRKY DNA-binding protein 21) [WRKY21] [T06B20.6] [T6B20.6]	-687	+	TGACC	1
WRKY21	AT2G30590	WRKY	WRKY DNA-binding protein 21; Probable WRKY transcription factor 21 (WRKY DNA-binding protein 21) [WRKY21] [T06B20.6] [T6B20.6]	-445	+	TGACC	1
WRKY21	AT2G30590	WRKY	WRKY DNA-binding protein 21; Probable WRKY transcription factor 21 (WRKY DNA-binding protein 21) [WRKY21] [T06B20.6] [T6B20.6]	-410	+	TGACT	1
WRKY21	AT2G30590	WRKY	WRKY DNA-binding protein 21; Probable WRKY transcription factor 21 (WRKY DNA-binding protein 21) [WRKY21] [T06B20.6] [T6B20.6]	-261	-	AGTCA	1
WRKY21	AT2G30590	WRKY	WRKY DNA-binding protein 21; Probable WRKY transcription factor 21 (WRKY DNA-binding protein 21) [WRKY21] [T06B20.6] [T6B20.6]	-134	+	TGACC	1
WRKY21	AT2G30590	WRKY	WRKY DNA-binding protein 21; Probable WRKY transcription factor 21 (WRKY DNA-binding protein 21) [WRKY21] [T06B20.6] [T6B20.6]	-74	-	GGTCA	1
WRKY35	AT2G34830	WRKY	WRKY DNA-binding protein 35; Probable WRKY transcription factor 35 (WRKY DNA-binding protein 35) [WRKY35] [F19I3.6]	-1442	+	ataGTCAAat	0.99
WRKY35	AT2G34830	WRKY	WRKY DNA-binding protein 35; Probable WRKY transcription factor 35 (WRKY DNA-binding protein 35) [WRKY35] [F19I3.6]	-1432	+	aaaGTCAAaa	0.99
WRKY35	AT2G34830	WRKY	WRKY DNA-binding protein 35; Probable WRKY transcription factor 35 (WRKY DNA-binding protein 35) [WRKY35] [F19I3.6]	-1441	+	taGTCAAa	1
WRKY35	AT2G34830	WRKY	WRKY DNA-binding protein 35; Probable WRKY transcription factor 35 (WRKY DNA-binding protein 35) [WRKY35] [F19I3.6]	-1431	+	aaGTCAAa	1
WRKY35	AT2G34830	WRKY	WRKY DNA-binding protein 35; Probable WRKY transcription factor 35 (WRKY DNA-binding protein 35) [WRKY35] [F19I3.6]	-689	-	tTTGACcc	1
WRKY35	AT2G34830	WRKY	WRKY DNA-binding protein 35; Probable WRKY transcription factor 35 (WRKY DNA-binding protein 35) [WRKY35] [F19I3.6]	-75	+	ggGTCAAa	1
WRKY35	AT2G34830	WRKY	WRKY DNA-binding protein 35; Probable WRKY transcription factor 35 (WRKY DNA-binding protein 35) [WRKY35] [F19I3.6]	-691	-	agtTTGACcc	0.99
WRKY35	AT2G34830	WRKY	WRKY DNA-binding protein 35; Probable WRKY transcription factor 35 (WRKY DNA-binding protein 35) [WRKY35] [F19I3.6]	-75	+	ggGTCAAact	0.99
WRKY35	AT2G34830	WRKY	WRKY DNA-binding protein 35; Probable WRKY transcription factor 35 (WRKY DNA-binding protein 35) [WRKY35] [F19I3.6]	-1432	+	aaaGTCAAaa	0.98
WRKY35	AT2G34830	WRKY	WRKY DNA-binding protein 35; Probable WRKY transcription factor 35 (WRKY DNA-binding protein 35) [WRKY35] [F19I3.6]	-691	-	agtTTGACcca	0.97
WRKY35	AT2G34830	WRKY	WRKY DNA-binding protein 35; Probable WRKY transcription factor 35 (WRKY DNA-binding protein 35) [WRKY35] [F19I3.6]	-76	+	tggGTCAAact	0.97
WRKY35	AT2G34830	WRKY	WRKY DNA-binding protein 35; Probable WRKY transcription factor 35 (WRKY DNA-binding protein 35) [WRKY35] [F19I3.6]	-1441	+	taGTCAAata	0.99
WRKY35	AT2G34830	WRKY	WRKY DNA-binding protein 35; Probable WRKY transcription factor 35 (WRKY DNA-binding protein 35) [WRKY35] [F19I3.6]	-1431	+	aaGTCAAaaa	0.99
WRKY35	AT2G34830	WRKY	WRKY DNA-binding protein 35; Probable WRKY transcription factor 35 (WRKY DNA-binding protein 35) [WRKY35] [F19I3.6]	-1442	+	ataGTCAAat	0.99
WRKY35	AT2G34830	WRKY	WRKY DNA-binding protein 35; Probable WRKY transcription factor 35 (WRKY DNA-binding protein 35) [WRKY35] [F19I3.6]	-1432	+	aaaGTCAAaa	0.99
WRKY35	AT2G34830	WRKY	WRKY DNA-binding protein 35; Probable WRKY transcription factor 35 (WRKY DNA-binding protein 35) [WRKY35] [F19I3.6]	-1441	+	taGTCAAata	0.97
WRKY35	AT2G34830	WRKY	WRKY DNA-binding protein 35; Probable WRKY transcription factor 35 (WRKY DNA-binding protein 35) [WRKY35] [F19I3.6]	-1431	+	aaGTCAAaaa	0.97
WRKY35	AT2G34830	WRKY	WRKY DNA-binding protein 35; Probable WRKY transcription factor 35 (WRKY DNA-binding protein 35) [WRKY35] [F19I3.6]	-690	-	gtTTGACcca	1
WRKY35	AT2G34830	WRKY	WRKY DNA-binding protein 35; Probable WRKY transcription factor 35 (WRKY DNA-binding protein 35) [WRKY35] [F19I3.6]	-76	+	tggGTCAAac	1
WRKY35	AT2G34830	WRKY	WRKY DNA-binding protein 35; Probable WRKY transcription factor 35 (WRKY DNA-binding protein 35) [WRKY35] [F19I3.6]	-1441	+	taGTCAAa	0.98
WRKY35	AT2G34830	WRKY	WRKY DNA-binding protein 35; Probable WRKY transcription factor 35 (WRKY DNA-binding protein 35) [WRKY35] [F19I3.6]	-1431	+	aaGTCAAa	0.98
WRKY35	AT2G34830	WRKY	WRKY DNA-binding protein 35; Probable WRKY transcription factor 35 (WRKY DNA-binding protein 35) [WRKY35] [F19I3.6]	-690	-	gtTTGACcc	0.99
WRKY35	AT2G34830	WRKY	WRKY DNA-binding protein 35; Probable WRKY transcription factor 35 (WRKY DNA-binding protein 35) [WRKY35] [F19I3.6]	-75	+	ggGTCAAac	0.99
WRKY35	AT2G34830	WRKY	WRKY DNA-binding protein 35; Probable WRKY transcription factor 35 (WRKY DNA-binding protein 35) [WRKY35] [F19I3.6]	-690	-	gtTTGACcca	1
WRKY35	AT2G34830	WRKY	WRKY DNA-binding protein 35; Probable WRKY transcription factor 35 (WRKY DNA-binding protein 35) [WRKY35] [F19I3.6]	-76	+	tggGTCAAac	1
WRKY35	AT2G34830	WRKY	WRKY DNA-binding protein 35; Probable WRKY transcription factor 35 (WRKY DNA-binding protein 35) [WRKY35] [F19I3.6]	-690	-	gtTTGACcc	1
WRKY35	AT2G34830	WRKY	WRKY DNA-binding protein 35; Probable WRKY transcription factor 35 (WRKY DNA-binding protein 35) [WRKY35] [F19I3.6]	-75	+	ggGTCAAac	1
WRKY35	AT2G34830	WRKY	WRKY DNA-binding protein 35; Probable WRKY transcription factor 35 (WRKY DNA-binding protein 35) [WRKY35] [F19I3.6]	-690	-	gtTTGACcca	1
WRKY35	AT2G34830	WRKY	WRKY DNA-binding protein 35; Probable WRKY transcription factor 35 (WRKY DNA-binding protein 35) [WRKY35] [F19I3.6]	-76	+	tggGTCAAac	1
WRKY35	AT2G34830	WRKY	WRKY DNA-binding protein 35; Probable WRKY transcription factor 35 (WRKY DNA-binding protein 35) [WRKY35] [F19I3.6]	-690	-	gtTTGACcc	0.99
WRKY35	AT2G34830	WRKY	WRKY DNA-binding protein 35; Probable WRKY transcription factor 35 (WRKY DNA-binding protein 35) [WRKY35] [F19I3.6]	-75	+	ggGTCAAac	0.99
WRKY35	AT2G34830	WRKY	WRKY DNA-binding protein 35; Probable WRKY transcription factor 35 (WRKY DNA-binding protein 35) [WRKY35] [F19I3.6]	-1440	-	aGTCAA	1
WRKY35	AT2G34830	WRKY	WRKY DNA-binding protein 35; Probable WRKY transcription factor 35 (WRKY DNA-binding protein 35) [WRKY35] [F19I3.6]	-1430	-	aGTCAA	1
WRKY35	AT2G34830	WRKY	WRKY DNA-binding protein 35; Probable WRKY transcription factor 35 (WRKY DNA-binding protein 35) [WRKY35] [F19I3.6]	-1158	-	tGTCAA	0.95
WRKY35	AT2G34830	WRKY	WRKY DNA-binding protein 35; Probable WRKY transcription factor 35 (WRKY DNA-binding protein 35) [WRKY35] [F19I3.6]	-688	+	TTGACc	1
WRKY35	AT2G34830	WRKY	WRKY DNA-binding protein 35; Probable WRKY transcription factor 35 (WRKY DNA-binding protein 35) [WRKY35] [F19I3.6]	-645	+	TTGACa	0.95
WRKY35	AT2G34830	WRKY	WRKY DNA-binding protein 35; Probable WRKY transcription factor 35 (WRKY DNA-binding protein 35) [WRKY35] [F19I3.6]	-74	-	gGTCAA	1
WRKY35	AT2G34830	WRKY	WRKY DNA-binding protein 35; Probable WRKY transcription factor 35 (WRKY DNA-binding protein 35) [WRKY35] [F19I3.6]	-1473	+	TGACC	1
WRKY35	AT2G34830	WRKY	WRKY DNA-binding protein 35; Probable WRKY transcription factor 35 (WRKY DNA-binding protein 35) [WRKY35] [F19I3.6]	-1440	-	AGTCA	1
WRKY35	AT2G34830	WRKY	WRKY DNA-binding protein 35; Probable WRKY transcription factor 35 (WRKY DNA-binding protein 35) [WRKY35] [F19I3.6]	-1430	-	AGTCA	1
WRKY35	AT2G34830	WRKY	WRKY DNA-binding protein 35; Probable WRKY transcription factor 35 (WRKY DNA-binding protein 35) [WRKY35] [F19I3.6]	-687	+	TGACC	1
WRKY35	AT2G34830	WRKY	WRKY DNA-binding protein 35; Probable WRKY transcription factor 35 (WRKY DNA-binding protein 35) [WRKY35] [F19I3.6]	-445	+	TGACC	1
WRKY35	AT2G34830	WRKY	WRKY DNA-binding protein 35; Probable WRKY transcription factor 35 (WRKY DNA-binding protein 35) [WRKY35] [F19I3.6]	-410	+	TGACT	1
WRKY35	AT2G34830	WRKY	WRKY DNA-binding protein 35; Probable WRKY transcription factor 35 (WRKY DNA-binding protein 35) [WRKY35] [F19I3.6]	-261	-	AGTCA	1
WRKY35	AT2G34830	WRKY	WRKY DNA-binding protein 35; Probable WRKY transcription factor 35 (WRKY DNA-binding protein 35) [WRKY35] [F19I3.6]	-134	+	TGACC	1
WRKY35	AT2G34830	WRKY	WRKY DNA-binding protein 35; Probable WRKY transcription factor 35 (WRKY DNA-binding protein 35) [WRKY35] [F19I3.6]	-74	-	GGTCA	1
WRKY44	AT2G37260	WRKY	WRKY family transcription factor family protein; WRKY transcription factor 44 (Protein TRANSPARENT TESTA GLABRA 2) (WRKY DNA-binding protein 44) [WRKY44] [TTG2] [F3G5.5]	-689	-	tTTGACcc	0.97
WRKY44	AT2G37260	WRKY	WRKY family transcription factor family protein; WRKY transcription factor 44 (Protein TRANSPARENT TESTA GLABRA 2) (WRKY DNA-binding protein 44) [WRKY44] [TTG2] [F3G5.5]	-75	+	ggGTCAAa	0.97
WRKY44	AT2G37260	WRKY	WRKY family transcription factor family protein; WRKY transcription factor 44 (Protein TRANSPARENT TESTA GLABRA 2) (WRKY DNA-binding protein 44) [WRKY44] [TTG2] [F3G5.5]	-1442	+	ataGTCAAat	1
WRKY44	AT2G37260	WRKY	WRKY family transcription factor family protein; WRKY transcription factor 44 (Protein TRANSPARENT TESTA GLABRA 2) (WRKY DNA-binding protein 44) [WRKY44] [TTG2] [F3G5.5]	-1432	+	aaaGTCAAaa	1
WRKY44	AT2G37260	WRKY	WRKY family transcription factor family protein; WRKY transcription factor 44 (Protein TRANSPARENT TESTA GLABRA 2) (WRKY DNA-binding protein 44) [WRKY44] [TTG2] [F3G5.5]	-690	-	gtTTGACcca	1
WRKY44	AT2G37260	WRKY	WRKY family transcription factor family protein; WRKY transcription factor 44 (Protein TRANSPARENT TESTA GLABRA 2) (WRKY DNA-binding protein 44) [WRKY44] [TTG2] [F3G5.5]	-76	+	tggGTCAAac	1
WRKY44	AT2G37260	WRKY	WRKY family transcription factor family protein; WRKY transcription factor 44 (Protein TRANSPARENT TESTA GLABRA 2) (WRKY DNA-binding protein 44) [WRKY44] [TTG2] [F3G5.5]	-689	-	tTTGACcc	0.99
WRKY44	AT2G37260	WRKY	WRKY family transcription factor family protein; WRKY transcription factor 44 (Protein TRANSPARENT TESTA GLABRA 2) (WRKY DNA-binding protein 44) [WRKY44] [TTG2] [F3G5.5]	-75	+	ggGTCAAa	0.99
WRKY44	AT2G37260	WRKY	WRKY family transcription factor family protein; WRKY transcription factor 44 (Protein TRANSPARENT TESTA GLABRA 2) (WRKY DNA-binding protein 44) [WRKY44] [TTG2] [F3G5.5]	-688	-	TTGACccatat	0.89
WRKY44	AT2G37260	WRKY	WRKY family transcription factor family protein; WRKY transcription factor 44 (Protein TRANSPARENT TESTA GLABRA 2) (WRKY DNA-binding protein 44) [WRKY44] [TTG2] [F3G5.5]	-79	+	tgctggGTCAA	0.95
WRKY44	AT2G37260	WRKY	WRKY family transcription factor family protein; WRKY transcription factor 44 (Protein TRANSPARENT TESTA GLABRA 2) (WRKY DNA-binding protein 44) [WRKY44] [TTG2] [F3G5.5]	-1440	-	aGTCAA	1
WRKY44	AT2G37260	WRKY	WRKY family transcription factor family protein; WRKY transcription factor 44 (Protein TRANSPARENT TESTA GLABRA 2) (WRKY DNA-binding protein 44) [WRKY44] [TTG2] [F3G5.5]	-1430	-	aGTCAA	1
WRKY44	AT2G37260	WRKY	WRKY family transcription factor family protein; WRKY transcription factor 44 (Protein TRANSPARENT TESTA GLABRA 2) (WRKY DNA-binding protein 44) [WRKY44] [TTG2] [F3G5.5]	-1158	-	tGTCAA	0.95
WRKY44	AT2G37260	WRKY	WRKY family transcription factor family protein; WRKY transcription factor 44 (Protein TRANSPARENT TESTA GLABRA 2) (WRKY DNA-binding protein 44) [WRKY44] [TTG2] [F3G5.5]	-688	+	TTGACc	1
WRKY44	AT2G37260	WRKY	WRKY family transcription factor family protein; WRKY transcription factor 44 (Protein TRANSPARENT TESTA GLABRA 2) (WRKY DNA-binding protein 44) [WRKY44] [TTG2] [F3G5.5]	-645	+	TTGACa	0.95
WRKY44	AT2G37260	WRKY	WRKY family transcription factor family protein; WRKY transcription factor 44 (Protein TRANSPARENT TESTA GLABRA 2) (WRKY DNA-binding protein 44) [WRKY44] [TTG2] [F3G5.5]	-74	-	gGTCAA	1
WRKY44	AT2G37260	WRKY	WRKY family transcription factor family protein; WRKY transcription factor 44 (Protein TRANSPARENT TESTA GLABRA 2) (WRKY DNA-binding protein 44) [WRKY44] [TTG2] [F3G5.5]	-1473	+	TGACC	1
WRKY44	AT2G37260	WRKY	WRKY family transcription factor family protein; WRKY transcription factor 44 (Protein TRANSPARENT TESTA GLABRA 2) (WRKY DNA-binding protein 44) [WRKY44] [TTG2] [F3G5.5]	-1440	-	AGTCA	1
WRKY44	AT2G37260	WRKY	WRKY family transcription factor family protein; WRKY transcription factor 44 (Protein TRANSPARENT TESTA GLABRA 2) (WRKY DNA-binding protein 44) [WRKY44] [TTG2] [F3G5.5]	-1430	-	AGTCA	1
WRKY44	AT2G37260	WRKY	WRKY family transcription factor family protein; WRKY transcription factor 44 (Protein TRANSPARENT TESTA GLABRA 2) (WRKY DNA-binding protein 44) [WRKY44] [TTG2] [F3G5.5]	-687	+	TGACC	1
WRKY44	AT2G37260	WRKY	WRKY family transcription factor family protein; WRKY transcription factor 44 (Protein TRANSPARENT TESTA GLABRA 2) (WRKY DNA-binding protein 44) [WRKY44] [TTG2] [F3G5.5]	-445	+	TGACC	1
WRKY44	AT2G37260	WRKY	WRKY family transcription factor family protein; WRKY transcription factor 44 (Protein TRANSPARENT TESTA GLABRA 2) (WRKY DNA-binding protein 44) [WRKY44] [TTG2] [F3G5.5]	-410	+	TGACT	1
WRKY44	AT2G37260	WRKY	WRKY family transcription factor family protein; WRKY transcription factor 44 (Protein TRANSPARENT TESTA GLABRA 2) (WRKY DNA-binding protein 44) [WRKY44] [TTG2] [F3G5.5]	-261	-	AGTCA	1
WRKY44	AT2G37260	WRKY	WRKY family transcription factor family protein; WRKY transcription factor 44 (Protein TRANSPARENT TESTA GLABRA 2) (WRKY DNA-binding protein 44) [WRKY44] [TTG2] [F3G5.5]	-134	+	TGACC	1
WRKY44	AT2G37260	WRKY	WRKY family transcription factor family protein; WRKY transcription factor 44 (Protein TRANSPARENT TESTA GLABRA 2) (WRKY DNA-binding protein 44) [WRKY44] [TTG2] [F3G5.5]	-74	-	GGTCA	1
WRKY33	AT2G38470	WRKY	WRKY DNA-binding protein 33; Probable WRKY transcription factor 33 (WRKY DNA-binding protein 33) [WRKY33] [T19C21.4]	-1442	+	ataGTCAAat	1
WRKY33	AT2G38470	WRKY	WRKY DNA-binding protein 33; Probable WRKY transcription factor 33 (WRKY DNA-binding protein 33) [WRKY33] [T19C21.4]	-1432	+	aaaGTCAAaa	1
WRKY33	AT2G38470	WRKY	WRKY DNA-binding protein 33; Probable WRKY transcription factor 33 (WRKY DNA-binding protein 33) [WRKY33] [T19C21.4]	-690	-	gtTTGACcca	1
WRKY33	AT2G38470	WRKY	WRKY DNA-binding protein 33; Probable WRKY transcription factor 33 (WRKY DNA-binding protein 33) [WRKY33] [T19C21.4]	-76	+	tggGTCAAac	1
WRKY33	AT2G38470	WRKY	WRKY DNA-binding protein 33; Probable WRKY transcription factor 33 (WRKY DNA-binding protein 33) [WRKY33] [T19C21.4]	-1440	-	aGTCAA	1
WRKY33	AT2G38470	WRKY	WRKY DNA-binding protein 33; Probable WRKY transcription factor 33 (WRKY DNA-binding protein 33) [WRKY33] [T19C21.4]	-1430	-	aGTCAA	1
WRKY33	AT2G38470	WRKY	WRKY DNA-binding protein 33; Probable WRKY transcription factor 33 (WRKY DNA-binding protein 33) [WRKY33] [T19C21.4]	-1158	-	tGTCAA	0.95
WRKY33	AT2G38470	WRKY	WRKY DNA-binding protein 33; Probable WRKY transcription factor 33 (WRKY DNA-binding protein 33) [WRKY33] [T19C21.4]	-688	+	TTGACc	1
WRKY33	AT2G38470	WRKY	WRKY DNA-binding protein 33; Probable WRKY transcription factor 33 (WRKY DNA-binding protein 33) [WRKY33] [T19C21.4]	-645	+	TTGACa	0.95
WRKY33	AT2G38470	WRKY	WRKY DNA-binding protein 33; Probable WRKY transcription factor 33 (WRKY DNA-binding protein 33) [WRKY33] [T19C21.4]	-74	-	gGTCAA	1
WRKY33	AT2G38470	WRKY	WRKY DNA-binding protein 33; Probable WRKY transcription factor 33 (WRKY DNA-binding protein 33) [WRKY33] [T19C21.4]	-1473	+	TGACC	1
WRKY33	AT2G38470	WRKY	WRKY DNA-binding protein 33; Probable WRKY transcription factor 33 (WRKY DNA-binding protein 33) [WRKY33] [T19C21.4]	-1440	-	AGTCA	1
WRKY33	AT2G38470	WRKY	WRKY DNA-binding protein 33; Probable WRKY transcription factor 33 (WRKY DNA-binding protein 33) [WRKY33] [T19C21.4]	-1430	-	AGTCA	1
WRKY33	AT2G38470	WRKY	WRKY DNA-binding protein 33; Probable WRKY transcription factor 33 (WRKY DNA-binding protein 33) [WRKY33] [T19C21.4]	-687	+	TGACC	1
WRKY33	AT2G38470	WRKY	WRKY DNA-binding protein 33; Probable WRKY transcription factor 33 (WRKY DNA-binding protein 33) [WRKY33] [T19C21.4]	-445	+	TGACC	1
WRKY33	AT2G38470	WRKY	WRKY DNA-binding protein 33; Probable WRKY transcription factor 33 (WRKY DNA-binding protein 33) [WRKY33] [T19C21.4]	-410	+	TGACT	1
WRKY33	AT2G38470	WRKY	WRKY DNA-binding protein 33; Probable WRKY transcription factor 33 (WRKY DNA-binding protein 33) [WRKY33] [T19C21.4]	-261	-	AGTCA	1
WRKY33	AT2G38470	WRKY	WRKY DNA-binding protein 33; Probable WRKY transcription factor 33 (WRKY DNA-binding protein 33) [WRKY33] [T19C21.4]	-134	+	TGACC	1
WRKY33	AT2G38470	WRKY	WRKY DNA-binding protein 33; Probable WRKY transcription factor 33 (WRKY DNA-binding protein 33) [WRKY33] [T19C21.4]	-74	-	GGTCA	1
WRKY55	AT2G40740	WRKY	WRKY DNA-binding protein 55; WRKY transcription factor 55 (WRKY DNA-binding protein 55) [WRKY55] [T7D17.8]	-1442	+	ataGTCAAat	0.99
WRKY55	AT2G40740	WRKY	WRKY DNA-binding protein 55; WRKY transcription factor 55 (WRKY DNA-binding protein 55) [WRKY55] [T7D17.8]	-1432	+	aaaGTCAAaa	0.99
WRKY55	AT2G40740	WRKY	WRKY DNA-binding protein 55; WRKY transcription factor 55 (WRKY DNA-binding protein 55) [WRKY55] [T7D17.8]	-691	-	agtTTGACcc	0.99
WRKY55	AT2G40740	WRKY	WRKY DNA-binding protein 55; WRKY transcription factor 55 (WRKY DNA-binding protein 55) [WRKY55] [T7D17.8]	-75	+	ggGTCAAact	0.99
WRKY55	AT2G40740	WRKY	WRKY DNA-binding protein 55; WRKY transcription factor 55 (WRKY DNA-binding protein 55) [WRKY55] [T7D17.8]	-1432	+	aaaGTCAAaa	0.98
WRKY55	AT2G40740	WRKY	WRKY DNA-binding protein 55; WRKY transcription factor 55 (WRKY DNA-binding protein 55) [WRKY55] [T7D17.8]	-1441	+	taGTCAAata	0.99
WRKY55	AT2G40740	WRKY	WRKY DNA-binding protein 55; WRKY transcription factor 55 (WRKY DNA-binding protein 55) [WRKY55] [T7D17.8]	-1431	+	aaGTCAAaaa	0.99
WRKY55	AT2G40740	WRKY	WRKY DNA-binding protein 55; WRKY transcription factor 55 (WRKY DNA-binding protein 55) [WRKY55] [T7D17.8]	-1442	+	ataGTCAAat	0.99
WRKY55	AT2G40740	WRKY	WRKY DNA-binding protein 55; WRKY transcription factor 55 (WRKY DNA-binding protein 55) [WRKY55] [T7D17.8]	-1432	+	aaaGTCAAaa	0.99
WRKY55	AT2G40740	WRKY	WRKY DNA-binding protein 55; WRKY transcription factor 55 (WRKY DNA-binding protein 55) [WRKY55] [T7D17.8]	-1441	+	taGTCAAata	0.97
WRKY55	AT2G40740	WRKY	WRKY DNA-binding protein 55; WRKY transcription factor 55 (WRKY DNA-binding protein 55) [WRKY55] [T7D17.8]	-1431	+	aaGTCAAaaa	0.97
WRKY55	AT2G40740	WRKY	WRKY DNA-binding protein 55; WRKY transcription factor 55 (WRKY DNA-binding protein 55) [WRKY55] [T7D17.8]	-690	-	gtTTGACcca	1
WRKY55	AT2G40740	WRKY	WRKY DNA-binding protein 55; WRKY transcription factor 55 (WRKY DNA-binding protein 55) [WRKY55] [T7D17.8]	-76	+	tggGTCAAac	1
WRKY55	AT2G40740	WRKY	WRKY DNA-binding protein 55; WRKY transcription factor 55 (WRKY DNA-binding protein 55) [WRKY55] [T7D17.8]	-1441	+	taGTCAAa	0.92
WRKY55	AT2G40740	WRKY	WRKY DNA-binding protein 55; WRKY transcription factor 55 (WRKY DNA-binding protein 55) [WRKY55] [T7D17.8]	-1441	+	taGTCAAa	0.98
WRKY55	AT2G40740	WRKY	WRKY DNA-binding protein 55; WRKY transcription factor 55 (WRKY DNA-binding protein 55) [WRKY55] [T7D17.8]	-1431	+	aaGTCAAa	0.98
WRKY55	AT2G40740	WRKY	WRKY DNA-binding protein 55; WRKY transcription factor 55 (WRKY DNA-binding protein 55) [WRKY55] [T7D17.8]	-690	-	gtTTGACcca	1
WRKY55	AT2G40740	WRKY	WRKY DNA-binding protein 55; WRKY transcription factor 55 (WRKY DNA-binding protein 55) [WRKY55] [T7D17.8]	-76	+	tggGTCAAac	1
WRKY55	AT2G40740	WRKY	WRKY DNA-binding protein 55; WRKY transcription factor 55 (WRKY DNA-binding protein 55) [WRKY55] [T7D17.8]	-690	-	gtTTGACcc	1
WRKY55	AT2G40740	WRKY	WRKY DNA-binding protein 55; WRKY transcription factor 55 (WRKY DNA-binding protein 55) [WRKY55] [T7D17.8]	-75	+	ggGTCAAac	1
WRKY55	AT2G40740	WRKY	WRKY DNA-binding protein 55; WRKY transcription factor 55 (WRKY DNA-binding protein 55) [WRKY55] [T7D17.8]	-690	-	gtTTGACcc	0.99
WRKY55	AT2G40740	WRKY	WRKY DNA-binding protein 55; WRKY transcription factor 55 (WRKY DNA-binding protein 55) [WRKY55] [T7D17.8]	-75	+	ggGTCAAac	0.99
WRKY55	AT2G40740	WRKY	WRKY DNA-binding protein 55; WRKY transcription factor 55 (WRKY DNA-binding protein 55) [WRKY55] [T7D17.8]	-1440	-	aGTCAA	1
WRKY55	AT2G40740	WRKY	WRKY DNA-binding protein 55; WRKY transcription factor 55 (WRKY DNA-binding protein 55) [WRKY55] [T7D17.8]	-1430	-	aGTCAA	1
WRKY55	AT2G40740	WRKY	WRKY DNA-binding protein 55; WRKY transcription factor 55 (WRKY DNA-binding protein 55) [WRKY55] [T7D17.8]	-1158	-	tGTCAA	0.95
WRKY55	AT2G40740	WRKY	WRKY DNA-binding protein 55; WRKY transcription factor 55 (WRKY DNA-binding protein 55) [WRKY55] [T7D17.8]	-688	+	TTGACc	1
WRKY55	AT2G40740	WRKY	WRKY DNA-binding protein 55; WRKY transcription factor 55 (WRKY DNA-binding protein 55) [WRKY55] [T7D17.8]	-645	+	TTGACa	0.95
WRKY55	AT2G40740	WRKY	WRKY DNA-binding protein 55; WRKY transcription factor 55 (WRKY DNA-binding protein 55) [WRKY55] [T7D17.8]	-74	-	gGTCAA	1
WRKY55	AT2G40740	WRKY	WRKY DNA-binding protein 55; WRKY transcription factor 55 (WRKY DNA-binding protein 55) [WRKY55] [T7D17.8]	-1473	+	TGACC	1
WRKY55	AT2G40740	WRKY	WRKY DNA-binding protein 55; WRKY transcription factor 55 (WRKY DNA-binding protein 55) [WRKY55] [T7D17.8]	-1440	-	AGTCA	1
WRKY55	AT2G40740	WRKY	WRKY DNA-binding protein 55; WRKY transcription factor 55 (WRKY DNA-binding protein 55) [WRKY55] [T7D17.8]	-1430	-	AGTCA	1
WRKY55	AT2G40740	WRKY	WRKY DNA-binding protein 55; WRKY transcription factor 55 (WRKY DNA-binding protein 55) [WRKY55] [T7D17.8]	-687	+	TGACC	1
WRKY55	AT2G40740	WRKY	WRKY DNA-binding protein 55; WRKY transcription factor 55 (WRKY DNA-binding protein 55) [WRKY55] [T7D17.8]	-445	+	TGACC	1
WRKY55	AT2G40740	WRKY	WRKY DNA-binding protein 55; WRKY transcription factor 55 (WRKY DNA-binding protein 55) [WRKY55] [T7D17.8]	-410	+	TGACT	1
WRKY55	AT2G40740	WRKY	WRKY DNA-binding protein 55; WRKY transcription factor 55 (WRKY DNA-binding protein 55) [WRKY55] [T7D17.8]	-261	-	AGTCA	1
WRKY55	AT2G40740	WRKY	WRKY DNA-binding protein 55; WRKY transcription factor 55 (WRKY DNA-binding protein 55) [WRKY55] [T7D17.8]	-134	+	TGACC	1
WRKY55	AT2G40740	WRKY	WRKY DNA-binding protein 55; WRKY transcription factor 55 (WRKY DNA-binding protein 55) [WRKY55] [T7D17.8]	-74	-	GGTCA	1
ATWRKY54	AT2G40750	WRKY	WRKY DNA-binding protein 54; Probable WRKY transcription factor 54 (WRKY DNA-binding protein 54) [WRKY54] [T7D17.7]	-1441	+	taGTCAAata	0.99
ATWRKY54	AT2G40750	WRKY	WRKY DNA-binding protein 54; Probable WRKY transcription factor 54 (WRKY DNA-binding protein 54) [WRKY54] [T7D17.7]	-1431	+	aaGTCAAaaa	0.99
ATWRKY54	AT2G40750	WRKY	WRKY DNA-binding protein 54; Probable WRKY transcription factor 54 (WRKY DNA-binding protein 54) [WRKY54] [T7D17.7]	-1442	+	ataGTCAAat	0.99
ATWRKY54	AT2G40750	WRKY	WRKY DNA-binding protein 54; Probable WRKY transcription factor 54 (WRKY DNA-binding protein 54) [WRKY54] [T7D17.7]	-1432	+	aaaGTCAAaa	0.99
ATWRKY54	AT2G40750	WRKY	WRKY DNA-binding protein 54; Probable WRKY transcription factor 54 (WRKY DNA-binding protein 54) [WRKY54] [T7D17.7]	-1441	+	taGTCAAa	0.92
ATWRKY54	AT2G40750	WRKY	WRKY DNA-binding protein 54; Probable WRKY transcription factor 54 (WRKY DNA-binding protein 54) [WRKY54] [T7D17.7]	-1441	+	taGTCAAa	0.98
ATWRKY54	AT2G40750	WRKY	WRKY DNA-binding protein 54; Probable WRKY transcription factor 54 (WRKY DNA-binding protein 54) [WRKY54] [T7D17.7]	-1431	+	aaGTCAAa	0.98
ATWRKY54	AT2G40750	WRKY	WRKY DNA-binding protein 54; Probable WRKY transcription factor 54 (WRKY DNA-binding protein 54) [WRKY54] [T7D17.7]	-690	-	gtTTGACcca	1
ATWRKY54	AT2G40750	WRKY	WRKY DNA-binding protein 54; Probable WRKY transcription factor 54 (WRKY DNA-binding protein 54) [WRKY54] [T7D17.7]	-76	+	tggGTCAAac	1
ATWRKY54	AT2G40750	WRKY	WRKY DNA-binding protein 54; Probable WRKY transcription factor 54 (WRKY DNA-binding protein 54) [WRKY54] [T7D17.7]	-690	-	gtTTGACcc	1
ATWRKY54	AT2G40750	WRKY	WRKY DNA-binding protein 54; Probable WRKY transcription factor 54 (WRKY DNA-binding protein 54) [WRKY54] [T7D17.7]	-75	+	ggGTCAAac	1
ATWRKY54	AT2G40750	WRKY	WRKY DNA-binding protein 54; Probable WRKY transcription factor 54 (WRKY DNA-binding protein 54) [WRKY54] [T7D17.7]	-690	-	gtTTGACcc	0.99
ATWRKY54	AT2G40750	WRKY	WRKY DNA-binding protein 54; Probable WRKY transcription factor 54 (WRKY DNA-binding protein 54) [WRKY54] [T7D17.7]	-75	+	ggGTCAAac	0.99
ATWRKY54	AT2G40750	WRKY	WRKY DNA-binding protein 54; Probable WRKY transcription factor 54 (WRKY DNA-binding protein 54) [WRKY54] [T7D17.7]	-1440	-	aGTCAA	1
ATWRKY54	AT2G40750	WRKY	WRKY DNA-binding protein 54; Probable WRKY transcription factor 54 (WRKY DNA-binding protein 54) [WRKY54] [T7D17.7]	-1430	-	aGTCAA	1
ATWRKY54	AT2G40750	WRKY	WRKY DNA-binding protein 54; Probable WRKY transcription factor 54 (WRKY DNA-binding protein 54) [WRKY54] [T7D17.7]	-1158	-	tGTCAA	0.95
ATWRKY54	AT2G40750	WRKY	WRKY DNA-binding protein 54; Probable WRKY transcription factor 54 (WRKY DNA-binding protein 54) [WRKY54] [T7D17.7]	-688	+	TTGACc	1
ATWRKY54	AT2G40750	WRKY	WRKY DNA-binding protein 54; Probable WRKY transcription factor 54 (WRKY DNA-binding protein 54) [WRKY54] [T7D17.7]	-645	+	TTGACa	0.95
ATWRKY54	AT2G40750	WRKY	WRKY DNA-binding protein 54; Probable WRKY transcription factor 54 (WRKY DNA-binding protein 54) [WRKY54] [T7D17.7]	-74	-	gGTCAA	1
ATWRKY54	AT2G40750	WRKY	WRKY DNA-binding protein 54; Probable WRKY transcription factor 54 (WRKY DNA-binding protein 54) [WRKY54] [T7D17.7]	-1473	+	TGACC	1
ATWRKY54	AT2G40750	WRKY	WRKY DNA-binding protein 54; Probable WRKY transcription factor 54 (WRKY DNA-binding protein 54) [WRKY54] [T7D17.7]	-1440	-	AGTCA	1
ATWRKY54	AT2G40750	WRKY	WRKY DNA-binding protein 54; Probable WRKY transcription factor 54 (WRKY DNA-binding protein 54) [WRKY54] [T7D17.7]	-1430	-	AGTCA	1
ATWRKY54	AT2G40750	WRKY	WRKY DNA-binding protein 54; Probable WRKY transcription factor 54 (WRKY DNA-binding protein 54) [WRKY54] [T7D17.7]	-687	+	TGACC	1
ATWRKY54	AT2G40750	WRKY	WRKY DNA-binding protein 54; Probable WRKY transcription factor 54 (WRKY DNA-binding protein 54) [WRKY54] [T7D17.7]	-445	+	TGACC	1
ATWRKY54	AT2G40750	WRKY	WRKY DNA-binding protein 54; Probable WRKY transcription factor 54 (WRKY DNA-binding protein 54) [WRKY54] [T7D17.7]	-410	+	TGACT	1
ATWRKY54	AT2G40750	WRKY	WRKY DNA-binding protein 54; Probable WRKY transcription factor 54 (WRKY DNA-binding protein 54) [WRKY54] [T7D17.7]	-261	-	AGTCA	1
ATWRKY54	AT2G40750	WRKY	WRKY DNA-binding protein 54; Probable WRKY transcription factor 54 (WRKY DNA-binding protein 54) [WRKY54] [T7D17.7]	-134	+	TGACC	1
ATWRKY54	AT2G40750	WRKY	WRKY DNA-binding protein 54; Probable WRKY transcription factor 54 (WRKY DNA-binding protein 54) [WRKY54] [T7D17.7]	-74	-	GGTCA	1
AT2G44745	AT2G44745	WRKY	WRKY DNA-binding protein 12; WRKY family transcription factor; Probable WRKY transcription factor 12 (WRKY DNA-binding protein 12) [WRKY12] [F16B22.46]	-1442	+	ataGTCAAat	0.99
AT2G44745	AT2G44745	WRKY	WRKY DNA-binding protein 12; WRKY family transcription factor; Probable WRKY transcription factor 12 (WRKY DNA-binding protein 12) [WRKY12] [F16B22.46]	-1432	+	aaaGTCAAaa	0.99
AT2G44745	AT2G44745	WRKY	WRKY DNA-binding protein 12; WRKY family transcription factor; Probable WRKY transcription factor 12 (WRKY DNA-binding protein 12) [WRKY12] [F16B22.46]	-1441	+	taGTCAAa	1
AT2G44745	AT2G44745	WRKY	WRKY DNA-binding protein 12; WRKY family transcription factor; Probable WRKY transcription factor 12 (WRKY DNA-binding protein 12) [WRKY12] [F16B22.46]	-1431	+	aaGTCAAa	1
AT2G44745	AT2G44745	WRKY	WRKY DNA-binding protein 12; WRKY family transcription factor; Probable WRKY transcription factor 12 (WRKY DNA-binding protein 12) [WRKY12] [F16B22.46]	-689	-	tTTGACcc	1
AT2G44745	AT2G44745	WRKY	WRKY DNA-binding protein 12; WRKY family transcription factor; Probable WRKY transcription factor 12 (WRKY DNA-binding protein 12) [WRKY12] [F16B22.46]	-75	+	ggGTCAAa	1
AT2G44745	AT2G44745	WRKY	WRKY DNA-binding protein 12; WRKY family transcription factor; Probable WRKY transcription factor 12 (WRKY DNA-binding protein 12) [WRKY12] [F16B22.46]	-691	-	agtTTGACcc	0.99
AT2G44745	AT2G44745	WRKY	WRKY DNA-binding protein 12; WRKY family transcription factor; Probable WRKY transcription factor 12 (WRKY DNA-binding protein 12) [WRKY12] [F16B22.46]	-75	+	ggGTCAAact	0.99
AT2G44745	AT2G44745	WRKY	WRKY DNA-binding protein 12; WRKY family transcription factor; Probable WRKY transcription factor 12 (WRKY DNA-binding protein 12) [WRKY12] [F16B22.46]	-1432	+	aaaGTCAAaa	0.98
AT2G44745	AT2G44745	WRKY	WRKY DNA-binding protein 12; WRKY family transcription factor; Probable WRKY transcription factor 12 (WRKY DNA-binding protein 12) [WRKY12] [F16B22.46]	-691	-	agtTTGACcca	0.97
AT2G44745	AT2G44745	WRKY	WRKY DNA-binding protein 12; WRKY family transcription factor; Probable WRKY transcription factor 12 (WRKY DNA-binding protein 12) [WRKY12] [F16B22.46]	-76	+	tggGTCAAact	0.97
AT2G44745	AT2G44745	WRKY	WRKY DNA-binding protein 12; WRKY family transcription factor; Probable WRKY transcription factor 12 (WRKY DNA-binding protein 12) [WRKY12] [F16B22.46]	-1441	+	taGTCAAata	0.99
AT2G44745	AT2G44745	WRKY	WRKY DNA-binding protein 12; WRKY family transcription factor; Probable WRKY transcription factor 12 (WRKY DNA-binding protein 12) [WRKY12] [F16B22.46]	-1431	+	aaGTCAAaaa	0.99
AT2G44745	AT2G44745	WRKY	WRKY DNA-binding protein 12; WRKY family transcription factor; Probable WRKY transcription factor 12 (WRKY DNA-binding protein 12) [WRKY12] [F16B22.46]	-1442	+	ataGTCAAat	0.99
AT2G44745	AT2G44745	WRKY	WRKY DNA-binding protein 12; WRKY family transcription factor; Probable WRKY transcription factor 12 (WRKY DNA-binding protein 12) [WRKY12] [F16B22.46]	-1432	+	aaaGTCAAaa	0.99
AT2G44745	AT2G44745	WRKY	WRKY DNA-binding protein 12; WRKY family transcription factor; Probable WRKY transcription factor 12 (WRKY DNA-binding protein 12) [WRKY12] [F16B22.46]	-1441	+	taGTCAAata	0.97
AT2G44745	AT2G44745	WRKY	WRKY DNA-binding protein 12; WRKY family transcription factor; Probable WRKY transcription factor 12 (WRKY DNA-binding protein 12) [WRKY12] [F16B22.46]	-1431	+	aaGTCAAaaa	0.97
AT2G44745	AT2G44745	WRKY	WRKY DNA-binding protein 12; WRKY family transcription factor; Probable WRKY transcription factor 12 (WRKY DNA-binding protein 12) [WRKY12] [F16B22.46]	-690	-	gtTTGACcca	1
AT2G44745	AT2G44745	WRKY	WRKY DNA-binding protein 12; WRKY family transcription factor; Probable WRKY transcription factor 12 (WRKY DNA-binding protein 12) [WRKY12] [F16B22.46]	-76	+	tggGTCAAac	1
AT2G44745	AT2G44745	WRKY	WRKY DNA-binding protein 12; WRKY family transcription factor; Probable WRKY transcription factor 12 (WRKY DNA-binding protein 12) [WRKY12] [F16B22.46]	-1441	+	taGTCAAa	0.92
AT2G44745	AT2G44745	WRKY	WRKY DNA-binding protein 12; WRKY family transcription factor; Probable WRKY transcription factor 12 (WRKY DNA-binding protein 12) [WRKY12] [F16B22.46]	-1441	+	taGTCAAa	0.98
AT2G44745	AT2G44745	WRKY	WRKY DNA-binding protein 12; WRKY family transcription factor; Probable WRKY transcription factor 12 (WRKY DNA-binding protein 12) [WRKY12] [F16B22.46]	-1431	+	aaGTCAAa	0.98
AT2G44745	AT2G44745	WRKY	WRKY DNA-binding protein 12; WRKY family transcription factor; Probable WRKY transcription factor 12 (WRKY DNA-binding protein 12) [WRKY12] [F16B22.46]	-690	-	gtTTGACcc	0.99
AT2G44745	AT2G44745	WRKY	WRKY DNA-binding protein 12; WRKY family transcription factor; Probable WRKY transcription factor 12 (WRKY DNA-binding protein 12) [WRKY12] [F16B22.46]	-75	+	ggGTCAAac	0.99
AT2G44745	AT2G44745	WRKY	WRKY DNA-binding protein 12; WRKY family transcription factor; Probable WRKY transcription factor 12 (WRKY DNA-binding protein 12) [WRKY12] [F16B22.46]	-690	-	gtTTGACcca	1
AT2G44745	AT2G44745	WRKY	WRKY DNA-binding protein 12; WRKY family transcription factor; Probable WRKY transcription factor 12 (WRKY DNA-binding protein 12) [WRKY12] [F16B22.46]	-76	+	tggGTCAAac	1
AT2G44745	AT2G44745	WRKY	WRKY DNA-binding protein 12; WRKY family transcription factor; Probable WRKY transcription factor 12 (WRKY DNA-binding protein 12) [WRKY12] [F16B22.46]	-690	-	gtTTGACcc	1
AT2G44745	AT2G44745	WRKY	WRKY DNA-binding protein 12; WRKY family transcription factor; Probable WRKY transcription factor 12 (WRKY DNA-binding protein 12) [WRKY12] [F16B22.46]	-75	+	ggGTCAAac	1
AT2G44745	AT2G44745	WRKY	WRKY DNA-binding protein 12; WRKY family transcription factor; Probable WRKY transcription factor 12 (WRKY DNA-binding protein 12) [WRKY12] [F16B22.46]	-690	-	gtTTGACcca	1
AT2G44745	AT2G44745	WRKY	WRKY DNA-binding protein 12; WRKY family transcription factor; Probable WRKY transcription factor 12 (WRKY DNA-binding protein 12) [WRKY12] [F16B22.46]	-76	+	tggGTCAAac	1
AT2G44745	AT2G44745	WRKY	WRKY DNA-binding protein 12; WRKY family transcription factor; Probable WRKY transcription factor 12 (WRKY DNA-binding protein 12) [WRKY12] [F16B22.46]	-690	-	gtTTGACcc	0.99
AT2G44745	AT2G44745	WRKY	WRKY DNA-binding protein 12; WRKY family transcription factor; Probable WRKY transcription factor 12 (WRKY DNA-binding protein 12) [WRKY12] [F16B22.46]	-75	+	ggGTCAAac	0.99
AT2G44745	AT2G44745	WRKY	WRKY DNA-binding protein 12; WRKY family transcription factor; Probable WRKY transcription factor 12 (WRKY DNA-binding protein 12) [WRKY12] [F16B22.46]	-1440	-	aGTCAA	1
AT2G44745	AT2G44745	WRKY	WRKY DNA-binding protein 12; WRKY family transcription factor; Probable WRKY transcription factor 12 (WRKY DNA-binding protein 12) [WRKY12] [F16B22.46]	-1430	-	aGTCAA	1
AT2G44745	AT2G44745	WRKY	WRKY DNA-binding protein 12; WRKY family transcription factor; Probable WRKY transcription factor 12 (WRKY DNA-binding protein 12) [WRKY12] [F16B22.46]	-1158	-	tGTCAA	0.95
AT2G44745	AT2G44745	WRKY	WRKY DNA-binding protein 12; WRKY family transcription factor; Probable WRKY transcription factor 12 (WRKY DNA-binding protein 12) [WRKY12] [F16B22.46]	-688	+	TTGACc	1
AT2G44745	AT2G44745	WRKY	WRKY DNA-binding protein 12; WRKY family transcription factor; Probable WRKY transcription factor 12 (WRKY DNA-binding protein 12) [WRKY12] [F16B22.46]	-645	+	TTGACa	0.95
AT2G44745	AT2G44745	WRKY	WRKY DNA-binding protein 12; WRKY family transcription factor; Probable WRKY transcription factor 12 (WRKY DNA-binding protein 12) [WRKY12] [F16B22.46]	-74	-	gGTCAA	1
AT2G44745	AT2G44745	WRKY	WRKY DNA-binding protein 12; WRKY family transcription factor; Probable WRKY transcription factor 12 (WRKY DNA-binding protein 12) [WRKY12] [F16B22.46]	-1473	+	TGACC	1
AT2G44745	AT2G44745	WRKY	WRKY DNA-binding protein 12; WRKY family transcription factor; Probable WRKY transcription factor 12 (WRKY DNA-binding protein 12) [WRKY12] [F16B22.46]	-1440	-	AGTCA	1
AT2G44745	AT2G44745	WRKY	WRKY DNA-binding protein 12; WRKY family transcription factor; Probable WRKY transcription factor 12 (WRKY DNA-binding protein 12) [WRKY12] [F16B22.46]	-1430	-	AGTCA	1
AT2G44745	AT2G44745	WRKY	WRKY DNA-binding protein 12; WRKY family transcription factor; Probable WRKY transcription factor 12 (WRKY DNA-binding protein 12) [WRKY12] [F16B22.46]	-687	+	TGACC	1
AT2G44745	AT2G44745	WRKY	WRKY DNA-binding protein 12; WRKY family transcription factor; Probable WRKY transcription factor 12 (WRKY DNA-binding protein 12) [WRKY12] [F16B22.46]	-445	+	TGACC	1
AT2G44745	AT2G44745	WRKY	WRKY DNA-binding protein 12; WRKY family transcription factor; Probable WRKY transcription factor 12 (WRKY DNA-binding protein 12) [WRKY12] [F16B22.46]	-410	+	TGACT	1
AT2G44745	AT2G44745	WRKY	WRKY DNA-binding protein 12; WRKY family transcription factor; Probable WRKY transcription factor 12 (WRKY DNA-binding protein 12) [WRKY12] [F16B22.46]	-261	-	AGTCA	1
AT2G44745	AT2G44745	WRKY	WRKY DNA-binding protein 12; WRKY family transcription factor; Probable WRKY transcription factor 12 (WRKY DNA-binding protein 12) [WRKY12] [F16B22.46]	-134	+	TGACC	1
AT2G44745	AT2G44745	WRKY	WRKY DNA-binding protein 12; WRKY family transcription factor; Probable WRKY transcription factor 12 (WRKY DNA-binding protein 12) [WRKY12] [F16B22.46]	-74	-	GGTCA	1
WRKY43	AT2G46130	WRKY	WRKY DNA-binding protein 43; Probable WRKY transcription factor 43 (WRKY DNA-binding protein 43) [WRKY43] [T3F17.22]	-1441	+	taGTCAAata	0.99
WRKY43	AT2G46130	WRKY	WRKY DNA-binding protein 43; Probable WRKY transcription factor 43 (WRKY DNA-binding protein 43) [WRKY43] [T3F17.22]	-1431	+	aaGTCAAaaa	0.99
WRKY43	AT2G46130	WRKY	WRKY DNA-binding protein 43; Probable WRKY transcription factor 43 (WRKY DNA-binding protein 43) [WRKY43] [T3F17.22]	-1440	-	aGTCAA	1
WRKY43	AT2G46130	WRKY	WRKY DNA-binding protein 43; Probable WRKY transcription factor 43 (WRKY DNA-binding protein 43) [WRKY43] [T3F17.22]	-1430	-	aGTCAA	1
WRKY43	AT2G46130	WRKY	WRKY DNA-binding protein 43; Probable WRKY transcription factor 43 (WRKY DNA-binding protein 43) [WRKY43] [T3F17.22]	-1158	-	tGTCAA	0.95
WRKY43	AT2G46130	WRKY	WRKY DNA-binding protein 43; Probable WRKY transcription factor 43 (WRKY DNA-binding protein 43) [WRKY43] [T3F17.22]	-688	+	TTGACc	1
WRKY43	AT2G46130	WRKY	WRKY DNA-binding protein 43; Probable WRKY transcription factor 43 (WRKY DNA-binding protein 43) [WRKY43] [T3F17.22]	-645	+	TTGACa	0.95
WRKY43	AT2G46130	WRKY	WRKY DNA-binding protein 43; Probable WRKY transcription factor 43 (WRKY DNA-binding protein 43) [WRKY43] [T3F17.22]	-74	-	gGTCAA	1
WRKY43	AT2G46130	WRKY	WRKY DNA-binding protein 43; Probable WRKY transcription factor 43 (WRKY DNA-binding protein 43) [WRKY43] [T3F17.22]	-1473	+	TGACC	1
WRKY43	AT2G46130	WRKY	WRKY DNA-binding protein 43; Probable WRKY transcription factor 43 (WRKY DNA-binding protein 43) [WRKY43] [T3F17.22]	-1440	-	AGTCA	1
WRKY43	AT2G46130	WRKY	WRKY DNA-binding protein 43; Probable WRKY transcription factor 43 (WRKY DNA-binding protein 43) [WRKY43] [T3F17.22]	-1430	-	AGTCA	1
WRKY43	AT2G46130	WRKY	WRKY DNA-binding protein 43; Probable WRKY transcription factor 43 (WRKY DNA-binding protein 43) [WRKY43] [T3F17.22]	-687	+	TGACC	1
[truncated: 5,740 more rows]
